# Supplementary material for: A Non-canonical Wnt Signature Correlates With Lower Survival in Gastric Cancer
Source: Front Cell Dev Biol. 2021 Apr 1;9:633675. doi: 10.3389/fcell.2021.633675 (PMC8047116; doi:10.3389/fcell.2021.633675)
Supplement: Supplementary file 2 [file Table_1.XLSX]

## Sheet: S1 Table
Supplementary Table 1. Immune and EMT markers used in this study.
Lineage	Markers
Monocytes [*]	CD86
	CD14
	FCGR3A (CD16)
TAMs [*]	CCL2 (MCP1)		[*]	From: Wei, S., Lu, J., Lou, J., Shi, C., Mo, S., Shao, Y., Ni, J., Zhang, W., & Cheng, X. (2020). Gastric Cancer Tumor Microenvironment Characterization Reveals Stromal-Related Gene Signatures Associated With Macrophage Infiltration. Frontiers in genetics, 11, 663. https://doi.org/10.3389/fgene.2020.00663
	CD115
	CD206
	IL10		[**]	From: Xue, A. G., Chan, M., & Gujral, T. S. (2020). Pan-cancer analysis of the developmental pathways reveals non-canonical wnt signaling as a driver of mesenchymal-type tumors. Translational research : the journal of laboratory and clinical medicine, S1931-5244(20)30140-7. Advance online publication. https://doi.org/10.1016/j.trsl.2020.06.003
M1 MØ [*]	NOS2 (INOS)
	IRF5			Note: in the original 'Mesenchymal' marker list (Table S3 in Xue et al., 2020), WNT5A and WNT5B were included. These genes were excluded from the mesenchymal marker list in the present study, because they are WNT genes.
	SOCS1
	CCR7
	TSPO
	ROS1
	IL6
	CXCL10
M2 MØ [*]	CXCL12
	MS4A4A
	MSR1
	CD36
	VSIG4
	CLEC4A (DCIR)
	CXCR4 (CD184)
	CD163
Epithelial [**]	CTNNB1
	KRT5
	KRT6A
	CDH1
	CAV2
	DSP
	FGFBP1
	IL1RN
	KRT19
	MST1R
	NUDT13
	OCLN
	DESI1
	RGS2
	SPP1
	TFPI2
	TSPAN13
Mesenchymal [**]	VIM
	ZEB1
	S100A4
	AHNAK
	BMP1
	CALD1
	CAMK2N1
	CDH2
	COL1A2
	COL3A1
	COL5A2
	FN1
	FOXC2
	GNG11
	GSC
	IGFBP4
	ITGA5
	ITGAV
	MMP2
	MMP3
	MMP9
	MSN
	SERPINE1
	SNAI1
	SNAI2
	SNAI3
	SPARC
	STEAP1
	TCF4
	TIMP1
	TMEM132A
	TWIST1
	VCAN
	VPS13A
