# Supplementary material for: A Non-canonical Wnt Signature Correlates With Lower Survival in Gastric Cancer
Source: Front Cell Dev Biol. 2021 Apr 1;9:633675. doi: 10.3389/fcell.2021.633675 (PMC8047116; doi:10.3389/fcell.2021.633675)
Supplement: Supplementary file 3 [file Table_2.XLSX]

## Sheet: Hoja1
Supplementary Table 2. Correlation between the indicated gene signatures and OS (STAD dataset), using terciles in GEPIA 2.0
n(high) = 128; n(low) = 128
Line Nº	Non-canonical Signatures	HR(high)	Logrank p	p(HR)
1	WNT5A/FZD2/ROR2	2.0	0.00057	0.00072
2	FZD2/ROR2	1.7	0.0051	0.0056
3	WNT5A/ROR2	1.8	0.0019	0.0021
4	WNT5A/FZD7/ROR2	1.9	0.00093	0.0012
5	FZD7/ROR2	1.6	0.025	0.026
6	WNT5A	1.2	0.44	0.43
7	FZD2	1.7	0.016	0.017
8	FZD7	1.3	0.14	0.14
9	ROR2	1.5	0.046	0.047
Line Nº	Canonical Signature	HR(high)	Logrank p	p(HR)
10	WNT2/LRP5/LRP6	1.1	0.69	0.69
11	WNT2/LRP5	1.1	0.68	0.69
12	WNT2/LRP6	1.3	0.16	0.16
13	LRP5/LRP6	0.9	0.58	0.57
14	WNT2	1.2	0.3	0.3
15	LRP5	1.0	0.98	0.98
16	LRP6	0.95	0.82	0.81
17	WNT2/LRP5/LRP6 (RFS)	0.96	0.88	0.88
18	WNT2/LRP5/LRP6 (OS; Q1 vs Q4*)	1.1	0.57	0.58
19	WNT2/LRP5/LRP6 (RFS; Q1 vs Q4*)	1.2	0.59	0.59
	*Q1, Q4: n(high) = 96; n(low) = 96
Line Nº	Expanded Canonical Signature	HR(high)	Logrank p	p(HR)
20	WNT2/LRP5/LRP6/FZD2 (OS; T1 vs T3)	1.4	0.087	0.087
21	WNT2/LRP5/LRP6/FZD7 (OS; T1 vs T3)	1.5	0.044	0.045
