# Supplementary material for: A Non-canonical Wnt Signature Correlates With Lower Survival in Gastric Cancer
Source: Front Cell Dev Biol. 2021 Apr 1;9:633675. doi: 10.3389/fcell.2021.633675 (PMC8047116; doi:10.3389/fcell.2021.633675)
Supplement: Supplementary file 4 [file Table_3.XLSX]

## Sheet: Hoja1
Supplementary Table 3. Correlation (Spearman) between the indicated gene signatures and immune cell signatures (STAD tumor dataset), in GEPIA 2.0
n(high) = 128; n(low) = 128
		STAD Normal + GTEx data		STAD Tumor
WNT5A/FZD2/ROR2 signature	Line Nº	R	p-value	R	p-value	Line Nº
Monocytes	1a	0.66	4.8e−28	0.36	6.4e−14	1b
TAMs	2a	0.74	1.1e−37	0.51	0.0	2b
M1 ∅	3a	0.59	3.7e−21	0.23	1.9e−06	3b
M2 ∅	4a	0.73	4.8e−37	0.49	0.0	4b
		STAD Normal + GTEx data		STAD Tumor
WNT5A/FZD7/ROR2 signature	Line Nº	R	p-value	R	p-value	Line Nº
Monocytes	5a	0.61	3e−23	0.33	1.1e−11	5b
TAMs	6a	0.73	2.3e−36	0.51	0.0	6b
M1 ∅	7a	0.57	2.1e−19	0.23	3.1e−06	7b
M2 ∅	8a	0.72	4.4e−35	0.50	0.0	8b
		STAD Normal + GTEx data		STAD Tumor
WNT2/LRP5/LRP6 signature	Line Nº	R	p-value	R	p-value	Line Nº
Monocytes	9a	0.65	1.3e−26	0.27	3.5e−08	9b
TAMs	10a	0.69	7.9e−31	0.22	1.1e−05	10b
M1 ∅	11a	0.62	9.8e−24	0.22	5.5e−06	11b
M2 ∅	12a	0.73	5.7e−36	0.19	0.00014	12b
