# Supplementary material for: A Non-canonical Wnt Signature Correlates With Lower Survival in Gastric Cancer
Source: Front Cell Dev Biol. 2021 Apr 1;9:633675. doi: 10.3389/fcell.2021.633675 (PMC8047116; doi:10.3389/fcell.2021.633675)
Supplement: Supplementary file 5 [file Table_4.XLSX]

## Sheet: Hoja1
Supplementary Table 4. Correlation between the immune gene signatures and OS and RFS (STAD dataset), using terciles in GEPIA 2.0
n(high) = 128; n(low) = 128
Line Nº	Parameter	Signature	HR(high)	Logrank p	p(HR)
1	OS	Monocytes	1.3	0.18	0.18
2		TAMs	1.4	0.084	0.085
3		M1 Macrophages	1.3	0.23	0.23
4		M2 Macrophages	1.5	0.047	0.047
5	RFS	Monocytes	1.1	0.79	0.79
6		TAMs	0.9	0.67	0.67
7		M1 Macrophages	1.1	0.58	0.58
8		M2 Macrophages	1.1	0.71	0.71
