# Supplementary material for: A Non-canonical Wnt Signature Correlates With Lower Survival in Gastric Cancer
Source: Front Cell Dev Biol. 2021 Apr 1;9:633675. doi: 10.3389/fcell.2021.633675 (PMC8047116; doi:10.3389/fcell.2021.633675)
Supplement: Supplementary file 6 [file Table_5.XLSX]

## Sheet: Index
Supplementary Table 5. Genes correlating with FZD7 and ROR2 levels.
Sheet Name	Content
FZD7 HIGH	Genes positively correlated with FZD7
ROR2 HIGH	Genes positively correlated with ROR2
FINAL LIST	Gene list used for GO analysis

## Sheet: FZD7 HIGH
Correlated Gene	Cytoband	Spearman's Correlation	p-Value	q-Value
RASL12	15q22.31	0.5803622835378006	1.21882e-15	2.4647e-11
ZNF853	7p22.1	0.5726658599224532	1.13686e-14	1.14948e-10
LGI4	19q13.12|19q13.11	0.5697149057594609	2.63516e-15	1.27057e-10
ARHGEF25	12q13.3	0.5695149728255713	2.78876e-15	1.27057e-10
NDN	15q11.2	0.5685232168955984	3.69154e-14	1.27057e-10
ZNF835	19q13.43	0.5684488248392539	3.76988e-15	1.27057e-10
ATP1B2	17p13.1	0.5639307700581455	1.3362e-13	3.8601e-12
PABPC4L	4q28.3	0.5627498370799662	1.85408e-13	4.05127e-11
FBLN1	22q13.31	0.5624619589631328	2.00779e-14	4.05127e-11
SALL2	14q11.2	0.5624347528993437	2.02296e-13	4.05127e-11
LRCH2	Xq23	0.562125046661563	2.20374e-14	4.05127e-11
ZNF135	19q13.43	0.5614610288953701	2.64684e-14	4.46037e-11
TNS1	2q35	0.5610228847285406	2.9863e-13	4.6453e-11
JAM3	11q25	0.5605360227265538	3.41408e-14	4.93139e-10
PRICKLE1	12q12	0.5585847785236597	5.82545e-14	7.85348e-11
APBB1	11p15.4	0.5577600551713673	7.29377e-14	8.72259e-11
DPYSL3	5q32	0.5577404414974724	7.33281e-14	8.72259e-11
DACT3	19q13.32	0.5568119554832873	9.4372e-14	1.06022e-09
ZNF362	1p35.1	0.5551191688863863	1.49187e-12	1.58782e-09
ZCCHC24	10q22.3	0.5545234826292446	1.75166e-12	1.7711e-09
INMT	7p14.3	0.5540631939918889	1.98255e-12	1.9091e-09
GPRASP1	Xq22.1	0.5523618659563567	3.12802e-13	2.76583e-09
PCDHB5	5q31.3	0.5523406705345678	3.14579e-13	2.76583e-09
MYL9	20q11.23	0.5518133157864771	3.62145e-12	2.96538e-09
BOC	3q13.2	0.5517674450975304	3.66603e-13	2.96538e-09
EVC2	4p16.2	0.5513422712634368	4.10595e-13	3.08793e-09
FBXL7	5p15.1	0.5513267701340696	4.12294e-12	3.08793e-09
PTGIS	20q13.13	0.5495656520281174	6.5813e-13	4.63479e-10
ANGPT1	8q23.1	0.5495283227778017	6.64667e-13	4.63479e-10
PAPLN	14q24.2	0.5493862818168592	6.9013e-12	4.65194e-11
CAVIN1	17q21.2	0.5491082105369716	7.42799e-12	4.73384e-11
GLIS2	16p13.3	0.5490762592294989	7.49099e-13	4.73384e-11
CALD1	7q33	0.5482664043074155	9.27646e-13	5.6845e-10
ARHGEF17	11q13.4	0.5471031869056585	1.25978e-11	7.30044e-11
ARMCX1	Xq22.1	0.5470917983208162	1.26355e-11	7.30044e-11
PTGER3	1p31.1	0.545472721175808	1.93075e-12	1.08454e-08
ZNF677	19q13.42	0.5452458552242531	2.04855e-11	1.11961e-08
ZNF471	19q13.43	0.5449466318260333	2.21483e-12	1.17679e-08
KANK2	19p13.2	0.5448529923506675	2.26956e-11	1.17679e-08
EVC	4p16.2	0.5427005498155677	3.96903e-12	2.00654e-08
TRIM6	11p15.4	0.5424439903070487	4.24133e-11	2.07475e-08
SMO	7q32.1	0.542382618488735	4.30915e-12	2.07475e-08
RNF150	4q31.21	0.5422326687883176	4.4794e-12	2.10657e-08
ZNF667	19q13.43	0.5411180240546241	5.97096e-11	2.7442e-08
RERG	12p12.3	0.5408717328997239	6.36154e-12	2.85874e-08
LHFPL6	13q13.3-q14.11	0.5405079308839442	6.98504e-12	3.07069e-08
CDC42EP3	2p22.2	0.5400264468247994	7.90379e-12	3.40065e-09
ZSCAN18	19q13.43	0.539247277811873	9.64937e-12	4.0652e-08
ADCY5	3q21.1	0.5390255167570375	1.02123e-10	4.21455e-10
CCDC8	19q13.32	0.5388277982702002	1.07414e-10	4.27344e-10
PKD2	4q22.1	0.5387490272250451	1.09597e-11	4.27344e-10
BNC2	9p22.3-p22.2	0.5387385876889396	1.0989e-11	4.27344e-10
PYGM	11q13.1	0.5386076189632595	1.13626e-10	4.33536e-08
HOXA4	7p15.2	0.5374829962101327	1.51322e-10	5.66672e-10
ACTA2	10q23.31	0.5373852441902399	1.55129e-10	5.70369e-08
CLIP3	19q13.12	0.5371479820060362	1.64769e-10	5.94993e-08
FERMT2	14q22.1	0.5362682138270075	2.05957e-10	7.28396e-09
MYOZ3	5q33.1	0.5361880637182248	2.1018e-10	7.28396e-09
USP51	Xp11.21	0.536120162224064	2.13824e-10	7.28396e-09
SCN2B	11q23.3	0.5360779676940356	2.1612e-10	7.28396e-09
SMARCD3	7q36.1	0.5359711615723838	2.2204e-11	7.36082e-09
MAP3K12	12q13.13	0.5358946049742808	2.26382e-10	7.38371e-09
ACSS3	12q21.31	0.5357813941985776	2.32957e-11	7.47755e-09
PRELP	1q32.1	0.5355510493315531	2.46921e-11	7.80195e-09
MSRB3	12q14.3	0.5350939241899869	2.77126e-11	8.62159e-09
MAP1A	15q15.3	0.5347990863824161	2.98512e-11	9.14621e-09
GXYLT2	3p13	0.5342119415639057	3.46066e-11	1.0445e-07
TUB	11p15.4	0.5338288422238112	3.81047e-11	1.13317e-07
DAAM2	6p21.2	0.5330980746964629	4.57724e-11	1.33472e-07
TCF7L1	2p11.2	0.5330607454461481	4.62025e-11	1.33472e-07
SLC22A17	14q11.2	0.5329743820110975	4.7213e-11	1.34471e-07
SUSD5	3p22.3	0.5328423482030049	4.88002e-11	1.37061e-07
LTBP3	11q13.1	0.5323464280969038	5.5246e-11	1.53039e-07
TMEM240	1p36.33	0.5322108576999881	5.71498e-11	1.557e-07
MYLK	3q21.1	0.532169272332699	5.77466e-11	1.557e-07
REM1	20q11.21	0.5319785135365982	6.05642e-11	1.61149e-07
IGFBP7	4q12	0.5318595660949175	6.23893e-11	1.63849e-08
MRVI1	11p15.4	0.5314255344726134	6.95211e-11	1.80238e-07
ANKRD53	2p13.3	0.5310979964867812	7.54301e-11	1.93082e-07
ZNF423	16q12.1	0.5310149127191512	7.70061e-11	1.94652e-07
PALM	19p13.3	0.5306615502394767	8.40801e-11	2.0991e-07
ZFHX4	8q21.13	0.5302316311616987	9.35555e-11	2.30717e-08
CHRDL1	Xq23	0.5299846868878425	9.94668e-12	2.42339e-07
OLFML1	11p15.4	0.5297552086958174	1.05289e-10	2.53472e-09
CCDC102A	16q21	0.5295255389015073	1.11453e-09	2.63781e-07
KCNA5	12p13.32	0.5294992818864553	1.1218e-09	2.63781e-07
RGMA	15q26.1	0.5289039119788933	1.2998e-10	3.02121e-07
PNMA8B	19q13.32	0.5288526633471049	1.31636e-09	3.02494e-07
BHMT2	5q14.1	0.5282316691236484	1.53441e-09	3.48639e-08
SMIM10	Xq26.3	0.528042808425022	1.60753e-10	3.61194e-07
ZFPM2	8q23.1	0.5278805210910265	1.6731e-11	3.71795e-08
DMD	Xp21.2-p21.1	0.5278245272155543	1.69633e-10	3.7286e-08
AOC3	17q21.31	0.5276445243051383	1.77318e-09	3.85562e-07
CGNL1	15q21.3	0.5270975558831529	2.02841e-09	4.32044e-07
METTL24	6q21	0.5270950118429916	2.02968e-09	4.32044e-07
LINC01140	1p22.3	0.5267897477428458	2.18764e-09	4.60818e-07
DACT1	14q23.1	0.5262095626150721	2.52201e-09	5.25775e-07
JPH2	20q13.12	0.5261545177883367	2.55624e-10	5.27472e-08
KIF3C	2p23.3	0.5259511050090792	2.68675e-10	5.48802e-08
CDO1	5q22.3	0.5256671377411816	2.87999e-10	5.82392e-08
IL1R1	2q11.2-q12.1	0.5256053349192994	2.92383e-09	5.85403e-08
ADGRD1	12q24.33	0.525537319759827	2.97284e-10	5.8938e-08
LTBP1	2p22.3	0.5254768969902502	3.01706e-09	5.92339e-09
FLNA	Xq28	0.5252677899185719	3.17514e-10	6.1259e-08
ELN	7q11.23	0.525260513878256	3.18079e-10	6.1259e-08
FIGN	2q24.3	0.5249880202359366	3.3995e-09	6.48535e-08
NAP1L3	Xq21.32	0.5248470449785834	3.5184e-09	6.64945e-08
SLIT3	5q34-q35.1	0.5238723719258732	4.4605e-10	8.35188e-08
S1PR3	9q22.1	0.5237692419631389	4.57369e-10	8.48524e-08
C1S	12p13.31	0.5237009104540881	4.65024e-11	8.54883e-08
ROR2	9q22.31	0.5235500117049345	4.8238e-10	8.788e-09
LBH	2p23.1	0.5234152467843063	4.98419e-10	8.99913e-08
SEPTIN4	17q22	0.5232004454202073	5.25077e-10	9.39656e-08
ADGRA2	8p11.23	0.5230571390609478	5.4364e-09	9.64341e-08
ZNF781	19q13.12	0.5229878998649123	5.52839e-11	9.72131e-08
LIMS2	2q14.3	0.5227120016703258	5.91044e-10	1.03035e-06
GALNT16	14q24.1	0.5220150835479237	6.99535e-09	1.20906e-07
ISM1	20p12.1	0.5218527962139285	7.27492e-10	1.23663e-07
WTIP	19q13.11	0.5218515308156122	7.27714e-10	1.23663e-07
MN1	22q12.1	0.5216069925910927	7.71948e-10	1.30086e-06
NFATC4	14q12	0.5212675494928914	8.37774e-10	1.40012e-06
HSPB8	12q24.23	0.5212064940241569	8.50188e-11	1.40922e-06
ST8SIA1	12p12.1	0.5206617400492244	9.69292e-10	1.59358e-06
TUBB6	18p11.21	0.5205076778042806	1.00586e-08	1.64037e-07
RUNX1T1	8q21.3	0.519814555876826	1.18796e-08	1.91862e-06
ECM2	9q22.31	0.5197882988617746	1.19546e-08	1.91862e-06
LAMC1	1q25.3	0.5195380663448335	1.26935e-09	2.02116e-07
PNMA8A	19q13.32	0.5194681530878884	1.29078e-09	2.03924e-06
DENND5A	11p15.4	0.5193548999386285	1.32627e-08	2.07906e-07
RECK	9p13.3	0.5182467273636062	1.72841e-08	2.68861e-06
ITGA7	12q13.2	0.5178996918755099	1.87749e-08	2.89822e-06
DDIT4L	4q24	0.517378198156789	2.12567e-08	3.22638e-06
RTL5	Xq13.1	0.5173562032988939	2.13682e-08	3.22638e-06
CPXM2	10q26.13	0.5173539888518413	2.13795e-09	3.22638e-06
IGFBP4	17q21.2	0.5172783813024746	2.17673e-08	3.26059e-07
PODN	1p32.3	0.5168253687054347	2.42411e-09	3.60443e-06
CAND2	3p25.2	0.5167048395158589	2.49446e-08	3.68198e-06
TGFB1I1	16p11.2	0.5159848278741941	2.95871e-08	4.33558e-07
GLI1	12q13.3	0.5156482319222029	3.20401e-08	4.66126e-07
TNFAIP8L3	15q21.2	0.5156017693117015	3.23941e-08	4.66948e-07
PEG3	19q13.43	0.5155745224703104	3.26035e-08	4.66948e-07
SPEG	2q35	0.5155504799023108	3.27893e-08	4.66948e-07
MPDZ	9p23	0.5154628510689454	3.34756e-10	4.73388e-07
VSTM4	10q11.23	0.5146162995957047	4.08795e-08	5.74074e-07
RBPMS2	15q22.31	0.5142040960943478	4.50476e-09	6.28243e-06
SYDE1	19p13.12	0.5141110893181402	4.60445e-09	6.37748e-07
OLFML3	1p13.2	0.5133831689370016	5.46357e-08	7.51594e-07
MIR99AHG	21q21.1	0.5132873766271333	5.5878e-09	7.6349e-07
MGP	12p12.3	0.513197788083744	5.7065e-09	7.74476e-07
EFHD1	2q37.1	0.5131259767293248	5.80344e-09	7.82381e-07
ATP2B4	1q32.1	0.5130190505716441	5.9508e-09	7.96934e-07
PLPP7	9q34.13	0.5129719550539993	6.01687e-09	8.00481e-07
ANGPTL1	1q25.2	0.5129184514055409	6.0928e-10	8.05285e-07
MIR100HG	11q24.1	0.5128599267334375	6.17695e-09	8.11105e-07
WWC3	Xp22.2	0.5119643410754616	7.61701e-10	9.93749e-07
ZFP28	19q13.43	0.5118317906018869	7.85654e-09	1.01843e-05
EFS	14q11.2	0.5115812417353672	8.32978e-09	1.0729e-05
PDZRN3	3p13	0.5112107963784298	9.0814e-09	1.1623e-06
ZDHHC15	Xq13.3	0.5111778960222204	9.1513e-10	1.16388e-05
TAGLN	11q23.3	0.5110159250378038	9.50323e-09	1.20109e-05
LGI2	4p15.2	0.5104205551302412	1.09153e-07	1.37099e-05
GASK1B	4q32.1	0.5103860730261367	1.10032e-07	1.37349e-05
SVIL	10p11.23	0.5099200900963602	1.22608e-07	1.52109e-05
PTCH2	1p34.1	0.509728422564618	1.28183e-07	1.56877e-05
PDLIM3	4q35.1	0.5097195244633128	1.28448e-07	1.56877e-05
NACAD	7p13	0.5097084522280496	1.28778e-07	1.56877e-05
PABPC5	Xq21.31	0.5095252858218443	1.34365e-10	1.62702e-05
EFEMP2	11q13.1	0.5093674273819542	1.39371e-07	1.67759e-05
DZIP1	13q32.1	0.5092456327940625	1.43358e-08	1.71538e-06
CCDC80	3q13.2	0.5089634489696498	1.53034e-09	1.82038e-05
SOX10	22q13.1	0.5088402336052825	1.57458e-07	1.86206e-05
FAM13C	10q21.1	0.5087034096157614	1.62519e-07	1.90859e-05
FBLN5	14q32.12	0.5086831632427099	1.63281e-08	1.90859e-05
EFEMP1	2p16.1	0.5084190113442962	1.73556e-08	2.01373e-05
SPARCL1	4q22.1	0.5084012957678751	1.74267e-07	2.01373e-05
ATP8B2	1q21.3	0.5081513796005136	1.84616e-08	2.11306e-05
PDE1A	2q32.1	0.5081434708610403	1.84953e-07	2.11306e-05
RBMS3	3p24.1	0.5079432215775718	1.93696e-07	2.20051e-06
TNS2	12q13.13	0.5078676140282062	1.97102e-07	2.2267e-05
TCF4	18q21.2	0.5077347472050519	2.0323e-07	2.28318e-05
ZNF542P	19q13.43	0.5076581906069484	2.06847e-08	2.31097e-05
PLPP3	1p32.2	0.5074275717639019	2.18128e-07	2.42362e-06
PRKG1	10q11.23-q21.1	0.507308624322221	2.24181e-07	2.47726e-05
PLSCR4	3q24	0.5070197971566504	2.39578e-08	2.63301e-05
EMILIN1	2p23.3	0.5068913592276005	2.46755e-07	2.69723e-07
SHE	1q21.3	0.5067335007877106	2.55867e-07	2.7818e-05
TTC28	22q12.1	0.5066360651173972	2.61656e-07	2.82953e-05
ATP1A2	1q23.2	0.5064378503847834	2.73834e-07	2.94547e-07
CYBRD1	2q31.1	0.5061691331388842	2.9124e-07	3.11611e-05
GUCY1A1	4q32.1	0.5056898635267919	3.25031e-08	3.45936e-06
CAVIN2	2q32.3	0.5056256445622668	3.29843e-07	3.4922e-07
NEFH	22q12.2	0.5050419795891251	3.76923e-08	3.96987e-06
GUCY1B1	4q32.1	0.504941696772601	3.85654e-08	4.04078e-06
PDZD4	Xq28	0.5045032362561931	4.26226e-07	4.42645e-06
TACC1	8p11.22	0.5044969092646139	4.26841e-08	4.42645e-06
NUDT10	Xp11.22	0.5036377279859982	5.19051e-08	5.35523e-05
FAM110B	8q12.1	0.5035703213479021	5.27065e-08	5.41031e-06
PGR	11q22.1	0.503468140433905	5.39446e-08	5.50943e-06
LMOD1	1q32.1	0.5033985435265383	5.48043e-08	5.5691e-06
FSTL1	3q13.33	0.5032606151101217	5.65481e-08	5.71757e-06
CRISPLD1	8q21.13	0.5031233193928618	5.83381e-08	5.86922e-05
ZNF582	19q13.43	0.5030613148753901	5.91647e-08	5.92292e-05
HSPA12B	20p13	0.5030350578603384	5.95182e-08	5.92896e-05
NRK	Xq22.3	0.5027596764249197	6.33536e-08	6.28008e-06
C1R	12p13.31	0.5026870733235055	6.44047e-08	6.35313e-06
STON1	2p16.3	0.5024884057879315	6.73695e-09	6.61333e-06
FXYD6	11q23.3	0.5023390887866728	6.9686e-08	6.79001e-06
TRPC1	3q23	0.5023292819497259	6.98409e-09	6.79001e-06
KCND1	Xp11.23	0.5020404944892306	7.45563e-09	7.21377e-06
SLIT2	4p15.31	0.501692470247322	8.06574e-08	7.75642e-06
ENOX1	13q14.11	0.501661824013293	8.12176e-08	7.75642e-06
FMN2	1q43	0.5016564896303707	8.13155e-08	7.75642e-06
SCARA3	8p21.1	0.5014510955185921	8.51751e-09	8.08643e-06
MRGPRF	11q13.3	0.5014112354716459	8.59447e-08	8.12138e-06
KIAA1614	1q25.3	0.5012163641310197	8.98073e-08	8.4469e-06
ZFHX4-AS1	8q21.13	0.5004656668615427	1.06352e-06	9.91363e-06
CPEB1	15q25.2	0.5004644179369875	1.06382e-06	9.91363e-06
AR	Xq12	0.500210966211338	1.12621e-06	0.000104469
ITPKB	1q42.12	0.5000316349578939	1.17252e-06	0.000108268

## Sheet: ROR2 HIGH
Correlated Gene	Cytoband	Spearman's Correlation	p-Value	q-Value
ARHGEF25	12q13.3	0.8378566050628592	8.11415e-75	1.64084e-69
DPYSL3	5q32	0.8210008667978452	2.64652e-68	2.6759e-64
NDN	15q11.2	0.8187193536345397	1.78457e-66	1.20292e-62
ZCCHC24	10q22.3	0.812800136663017	2.2313e-64	1.12803e-60
BOC	3q13.2	0.8113892175409516	6.87733e-65	2.78147e-60
RNF150	4q31.21	0.8099836763617265	2.09094e-64	7.04715e-61
PDLIM3	4q35.1	0.8075427230106357	1.41096e-62	4.07607e-60
PRKD1	14q12	0.8060065294553092	4.62682e-63	1.16954e-58
FERMT2	14q22.1	0.8029803293831815	4.65505e-61	9.45858e-59
STON1	2p16.3	0.802974002391603	4.67737e-62	9.45858e-59
MSRB3	12q14.3	0.802394133613409	7.24644e-62	1.33216e-58
CLIP3	19q13.12	0.799397037702543	6.80452e-61	1.12549e-56
SSC5D	19q13.42	0.7993141541128603	7.23538e-61	1.12549e-56
DACT3	19q13.32	0.7987304891397193	1.11397e-60	1.55386e-57
MAP1A	15q15.3	0.7986843021011946	1.1526e-59	1.55386e-57
MYL9	20q11.23	0.7976204184672232	2.52123e-59	3.18652e-57
TSHZ3	19q12	0.7971851214466038	3.46827e-60	4.12561e-56
VSTM4	10q11.23	0.7961598324612627	7.32826e-60	8.23289e-57
MRGPRF	11q13.3	0.7957276989364327	1.00317e-60	1.06769e-55
TUBA1A	12q13.12	0.793772342189013	4.11497e-59	4.16065e-56
PTGER3	1p31.1	0.7936821825590146	4.39007e-58	4.22743e-56
ATP8B2	1q21.3	0.7936075240583853	4.63162e-59	4.2573e-56
MRAS	3q22.3	0.7933974679379694	5.3843e-59	4.73397e-55
EFEMP2	11q13.1	0.7923750260988401	1.1178e-57	9.41838e-56
PLPP7	9q34.13	0.7910144691191008	2.93592e-58	2.37481e-54
JAM3	11q25	0.7904940115024707	4.23981e-57	3.29759e-56
COL8A2	1p34.3	0.7900640924246937	5.73906e-58	4.20616e-54
TAGLN	11q23.3	0.7900432133524827	5.82397e-58	4.20616e-54
ZFPM2	8q23.1	0.7884386882881059	1.79148e-57	1.24922e-54
CPEB1	15q25.2	0.7855429679165205	1.32814e-55	8.95253e-54
CCDC8	19q13.32	0.7826115290440541	9.78023e-57	6.37986e-53
EMILIN1	2p23.3	0.7823087824970102	1.19986e-55	7.58239e-55
C14ORF132	14q32.2	0.7810481294249393	2.80093e-54	1.71638e-51
PODN	1p32.3	0.7797795676133964	6.53612e-55	3.88745e-51
CLMP	11q24.1	0.7794347465723526	8.22113e-55	4.74993e-52
NUDT10	Xp11.22	0.7790998466182626	1.02684e-53	5.76801e-52
DZIP1	13q32.1	0.7788286207791059	1.22911e-53	6.71761e-52
FXYD6	11q23.3	0.7783034804780671	1.73968e-53	9.25785e-52
MAP6	11q13.5	0.7781275901121778	1.95394e-54	1.01314e-50
NAP1L3	Xq21.32	0.7768729476821074	4.4605e-54	2.25501e-50
DDR2	1q23.3	0.7764730818143277	5.79617e-54	2.85879e-50
ZFHX4	8q21.13	0.7763047838383326	6.47068e-54	3.11548e-50
SYDE1	19p13.12	0.7749925657848945	1.52156e-52	7.15556e-51
AR	Xq12	0.7743330640429753	2.33329e-53	1.07236e-49
FBXL7	5p15.1	0.7742580020625999	2.44942e-52	1.10071e-50
PDZD4	Xq28	0.7737306473145085	3.44372e-53	1.51389e-49
GLI3	7p14.1	0.7732583373931531	4.66885e-53	2.0088e-50
MIR100HG	11q24.1	0.7731675450639975	4.94974e-53	2.08528e-49
EVC	4p16.2	0.7729214250915828	5.79833e-53	2.39294e-49
AOC3	17q21.31	0.7727841293743236	6.33287e-53	2.56127e-50
BNC2	9p22.3-p22.2	0.7727040929308513	6.66674e-53	2.64343e-50
CCDC80	3q13.2	0.77256141927075	7.30578e-52	2.84111e-49
ACTA2	10q23.31	0.7722425388951805	8.96213e-53	3.41947e-49
NACAD	7p13	0.771983448590029	1.05781e-51	3.96132e-50
GXYLT2	3p13	0.7718869619684541	1.12512e-51	4.13675e-50
SERPINF1	17p13.3	0.7717465027554045	1.23075e-51	4.44434e-50
TGFB1I1	16p11.2	0.7715361302854107	1.40764e-51	4.9939e-50
DNAJB5	9p13.3	0.771327972262468	1.60744e-51	5.60443e-50
SLIT2	4p15.31	0.7704077113373357	2.88568e-52	9.89056e-50
TNS1	2q35	0.7701739289985006	3.34668e-51	1.12794e-49
LIMS2	2q14.3	0.7690246309782166	6.91732e-52	2.29315e-48
FGFR1	8p11.23	0.7687367528613822	8.29151e-53	2.70437e-49
ST6GALNAC5	1p31.1	0.7685200533998086	9.5016e-52	3.04986e-48
EFS	14q11.2	0.7684466602974952	9.94992e-52	3.14386e-49
MAP3K12	12q13.13	0.7665004776878644	3.35804e-50	1.04471e-47
MPDZ	9p23	0.7657023277002016	5.51121e-51	1.6886e-48
RUNX1T1	8q21.3	0.7646827330072825	1.03481e-49	3.12326e-47
CAVIN1	17q21.2	0.7620994223456679	5.03418e-50	1.49707e-46
ISM1	20p12.1	0.7614385680752657	7.52119e-49	2.20425e-47
DCLK2	4q31.23-q31.3	0.7610735006611704	9.38344e-50	2.71074e-46
C1R	12p13.31	0.7604948972812918	1.33132e-48	3.79182e-47
SLC22A17	14q11.2	0.7604585170797139	1.36088e-48	3.82218e-46
ADAM33	20p13	0.7597296476498389	2.11128e-48	5.84853e-47
RTL5	Xq13.1	0.759231080713431	2.8485e-48	7.78411e-47
MYLK	3q21.1	0.758909353191651	3.45448e-49	9.31421e-47
COL8A1	3q12.1	0.7580270542159908	5.8537e-48	1.55755e-45
PRELP	1q32.1	0.7570954047060166	1.01912e-48	2.67643e-45
NFATC4	14q12	0.7553814226873258	2.80792e-48	7.2797e-46
CALD1	7q33	0.7548787432063924	3.77385e-47	9.66011e-46
RGMA	15q26.1	0.7543969427976693	5.00681e-48	1.2656e-44
FIBIN	11p14.2	0.753807583532106	7.06902e-48	1.76481e-44
LHFPL6	13q13.3-q14.11	0.7533934819332757	9.0024e-48	2.22008e-45
KCNE4	2q36.1	0.7529651446033921	1.15544e-46	2.8151e-45
MFAP4	17p11.2	0.7509977665719715	3.61198e-47	8.6954e-45
LGI2	4p15.2	0.7502745914345188	5.47688e-47	1.30298e-43
MN1	22q12.1	0.7499794372773695	6.48845e-48	1.52569e-43
FBLN1	22q13.31	0.7491661025099174	1.03382e-45	2.40298e-43
TWIST2	2q37.3	0.7484922779067779	1.51865e-47	3.48979e-43
ADGRA2	8p11.23	0.7480474903987903	1.95619e-45	4.44473e-43
METTL24	6q21	0.7469445269842139	3.65658e-46	8.21593e-44
BARX1	9q22.32	0.746716924069774	4.15871e-46	9.24148e-44
GNAO1	16q13	0.7466830746648272	4.23902e-45	9.31754e-44
SALL2	14q11.2	0.7463907676538886	4.99962e-46	1.08712e-42
THBS4	5q14.1	0.7463663663190989	5.06892e-45	1.09047e-42
LRCH2	Xq23	0.7452383061378146	9.56221e-46	2.03544e-42
GHR	5p13.1-p12	0.7448741877724564	1.17279e-44	2.47043e-43
CDO1	5q22.3	0.7440214302190712	1.88919e-44	3.93848e-42
ISLR	15q24.1	0.7439551922456387	1.96031e-44	4.04504e-43
ARHGAP20	11q22.3-q23.1	0.743625555984385	2.35569e-44	4.81179e-42
C1S	12p13.31	0.7434610542033361	2.58162e-44	5.22054e-42
RASSF8	12p12.1	0.7430206955894532	3.29772e-46	6.60263e-43
BEND6	6p12.1	0.7427502166994614	3.83188e-44	7.59689e-43
PABPC5	Xq21.31	0.7426926410760945	3.95621e-45	7.71077e-43
GDF6	8q22.1	0.7426883754507494	3.96558e-44	7.71077e-43
LMOD1	1q32.1	0.7422089425698973	5.17176e-45	9.96032e-43
SCN2B	11q23.3	0.741856668941671	6.28373e-45	1.19877e-41
FSTL1	3q13.33	0.7417249277141221	6.75791e-45	1.27718e-42
BHMT2	5q14.1	0.7414009857452875	8.08016e-45	1.51293e-41
CYP1B1	2p22.2	0.7410995045965588	9.53986e-45	1.76986e-41
RECK	9p13.3	0.7410798909226655	9.64341e-45	1.77281e-42
VEGFC	4q34.3	0.7410128248119308	1.0006e-43	1.82289e-41
EML1	14q32.2	0.7408989389635124	1.06529e-44	1.92341e-41
MRVI1	11p15.4	0.7407553162546738	1.15281e-43	2.06302e-41
LTBP1	2p22.3	0.740739182426148	1.16308e-43	2.06314e-42
PEG3	19q13.43	0.7407031185741494	1.18636e-43	2.08613e-41
HSPB8	12q24.23	0.7404781940235239	1.34233e-44	2.34005e-41
RSPO3	6q22.33	0.7401096467640603	1.643e-43	2.83971e-42
GUCY1A1	4q32.1	0.7399052849360658	1.83758e-44	3.14911e-42
ANGPTL1	1q25.2	0.7397521717398589	1.99818e-44	3.39556e-41
SGCD	5q33.2-q33.3	0.7394234845273417	2.39146e-43	4.03002e-42
KANK2	19p13.2	0.7393266815561861	2.52129e-43	4.21367e-42
COL6A2	21q22.3	0.7388882210397769	3.20245e-46	5.30819e-43
ZDHHC15	Xq13.3	0.7387028401865193	3.54267e-44	5.82439e-42
CDH11	16q21	0.7385342258609454	3.88313e-44	6.33263e-43
PRICKLE2	3p14.1	0.7384405863855799	4.08601e-44	6.61019e-42
CNTNAP1	17q21.2	0.7382232542248487	4.5983e-44	7.3799e-42
CSDC2	22q13.2	0.7369094544235156	9.36722e-44	1.49153e-40
NR2F1-AS1	5q15	0.7366645998494169	1.06905e-43	1.68893e-41
MOXD1	6q23.2	0.7362979506874274	1.30259e-43	2.04194e-40
MAPK10	4q21.3	0.7362141180490099	1.36273e-42	2.11978e-41
FAM43B	1p36.12	0.7361242493586597	1.43025e-42	2.20783e-40
ENOX1	13q14.11	0.7360384440692737	1.49781e-42	2.29395e-40
CHRD	3q27.1	0.7360249410008035	1.50873e-42	2.29395e-40
COPZ2	17q21.32	0.7353030312616653	2.22301e-42	3.35475e-41
PRKG1	10q11.23-q21.1	0.7349139212795703	2.73805e-43	4.1014e-41
PNMA8B	19q13.32	0.734875642980519	2.79471e-42	4.15548e-41
HSPB7	1p36.13	0.7340797074399084	4.27493e-44	6.31004e-41
FLRT2	14q31.3	0.733854782889284	4.81917e-43	7.06184e-41
MXRA8	1p36.33	0.7336703510847628	5.31628e-43	7.73422e-41
KCNMA1	10q22.3	0.7330313249353068	7.46544e-43	1.07833e-39
CPXM2	10q26.13	0.7329487576952036	7.79966e-44	1.11862e-39
MEIS3	19q13.32	0.7327067502673156	8.86715e-44	1.26276e-40
CDC42EP3	2p22.2	0.7326207031818438	9.28062e-43	1.3124e-39
ZNF423	16q12.1	0.7322891688231161	1.10603e-41	1.5532e-39
PDE3A	12p12.2	0.7322170411191177	1.14902e-41	1.60244e-39
LAYN	11q23.1	0.7320035051533341	1.28624e-41	1.78153e-39
AKT3	1q43-q44	0.7316846247777645	1.52195e-42	2.09367e-40
CNN1	19p13.2	0.7311835270447253	1.98166e-41	2.70764e-40
OLFML3	1p13.2	0.7310721719929394	2.10119e-41	2.8517e-39
INMT	7p14.3	0.7310351590922034	2.14249e-42	2.8855e-39
GGT5	22q11.23	0.7310244032065192	2.15464e-42	2.8855e-39
APBB1	11p15.4	0.7308491455397881	2.36252e-41	3.14309e-40
GFPT2	5q35.3	0.7301066730780185	3.48731e-41	4.60917e-39
FOXP2	7q31.1	0.7293173267572097	5.26823e-42	6.91781e-40
COLEC12	18p11.32	0.7292939710097246	5.33282e-42	6.95744e-40
SYT11	1q22	0.7292427223779363	5.4773e-42	7.10013e-41
CPE	4q32.3	0.7289542115619441	6.36615e-42	8.19976e-40
REEP2	5q31.2	0.7287704124565813	7.00551e-42	8.96616e-40
HAND2	4q34.1	0.7285121853151474	8.01263e-42	1.01907e-38
PCDHGA2	5q31.3	0.7283914832675994	8.53138e-43	1.07826e-39
PGM5	9q21.11	0.728157959671755	9.63137e-42	1.2029e-38
HTR2A	13q14.2	0.7281569216372394	9.63656e-42	1.2029e-38
INSYN1	15q24.1	0.7278816858808212	1.11155e-40	1.379e-38
DACT1	14q23.1	0.7277862489165023	1.16791e-40	1.44009e-38
ARMCX2	Xq22.1	0.7274980544500896	1.35589e-40	1.66175e-40
ADCY5	3q21.1	0.7270760441117856	1.6865e-40	2.05449e-39
NRP2	2q33.3	0.7263272446584376	2.48138e-41	3.00469e-39
NRK	Xq22.3	0.7261341847779857	2.74057e-41	3.2988e-39
DCN	12q21.33	0.7258995400277125	3.09196e-40	3.69974e-38
TIMP3	22q12.3	0.7258084313489782	3.24013e-40	3.85423e-38
PALM	19p13.3	0.7257926138700304	3.26656e-40	3.86295e-39
PNMA8A	19q13.32	0.7255983752285626	3.60911e-40	4.24322e-38
ABCC9	12p12.1	0.7251450462819439	4.55337e-41	5.32244e-39
HSPB2	11q23.1	0.7249476441446856	5.03757e-41	5.85458e-39
OLFML1	11p15.4	0.7247603651939533	5.544e-41	6.40632e-40
GREM1	15q13.3	0.7246869720916399	5.75595e-41	6.61346e-39
PSD	10q24.32	0.7243589175782809	6.80588e-41	7.77562e-39
ARMCX1	Xq22.1	0.7236414367332469	9.80993e-41	1.11447e-38
PLN	6q22.31	0.7232143648016802	1.21882e-39	1.37693e-37
GUCY1B1	4q32.1	0.7230691603449473	1.31206e-39	1.47403e-37
PTGIS	20q13.13	0.7228334799086378	1.47867e-39	1.65202e-37
RERG	12p12.3	0.7221561754601306	2.08339e-39	2.31485e-38
TCEAL7	Xq22.2	0.7220656994805534	2.18086e-39	2.40991e-37
TUB	11p15.4	0.722018563393292	2.23342e-40	2.45457e-38
PKNOX2	11q24.2	0.7220011641664512	2.25313e-39	2.46286e-37
TMEM35A	Xq22.1	0.7219552010659415	2.30605e-39	2.50715e-38
FAT3	11q14.3	0.7218731389734965	2.40361e-39	2.59924e-37
TIMP2	17q25.3	0.7216190138750921	2.73242e-39	2.9391e-38
ZNF135	19q13.43	0.7215282215459369	2.8604e-39	3.05507e-38
AEBP1	7p13	0.7215212618552002	2.87045e-40	3.05507e-38
TGFB3	14q24.3	0.7211005169152117	3.54788e-40	3.7563e-37
FAM180A	7q33	0.7206133385636468	4.53217e-39	4.77341e-39
CNRIP1	2p14	0.7197591947005118	6.95337e-40	7.28555e-38
GAS1	9q21.33	0.7194681530878875	8.04224e-40	8.383e-38
DCLK1	13q13.3	0.719311243696735	8.69776e-40	9.0198e-38
FGF7	15q21.2	0.7186703194498049	1.1972e-38	1.2352e-37
ADCY2	5p15.31	0.7183861484395302	1.37901e-38	1.41555e-37
FLNA	Xq28	0.7183027212390786	1.4374e-39	1.46642e-36
MXRA7	17q25.1	0.718294812499604	1.44307e-39	1.46642e-36
PCDHGA12	5q31.3	0.7182766792054487	1.45613e-38	1.47229e-36
EFEMP1	2p16.1	0.7180591320632956	1.6223e-38	1.62585e-36
ZNF521	18q11.2	0.7180569176162421	1.62408e-38	1.62585e-36
CADM3	1q23.2	0.717936108475545	1.72445e-38	1.71783e-37
ELOVL4	6q14.1	0.7176573680980426	1.9801e-38	1.96282e-36
RBPMS2	15q22.31	0.7175972616780446	2.03996e-39	2.0123e-36
ADGRD1	12q24.33	0.7172382049059488	2.43685e-38	2.39214e-37
TMEM47	Xp21.1	0.7171470962272155	2.54918e-38	2.49032e-36
ANK2	4q25-q26	0.716781396113962	3.05409e-38	2.96922e-37
CRISPLD2	16q24.1	0.71672540223849	3.13969e-38	3.03784e-37
PLXNA4	7q32.3	0.7155773696165212	5.52582e-39	5.3211e-38
PCDH9	13q21.32	0.7155496222389839	5.60164e-39	5.36855e-36
FBLN5	14q32.12	0.7150405243810622	7.19093e-39	6.8592e-38
SCARF2	22q11.21	0.7148399587480152	7.93328e-39	7.53177e-37
HSPB6	19q13.12	0.7142002998994015	1.08464e-37	1.02494e-35
RSPO1	1p34.3	0.7139175178959958	1.24514e-37	1.17112e-35
MARVELD1	10q24.2	0.7135476707180495	1.49104e-37	1.39592e-36
LRRN4CL	11q12.3	0.7135097087685774	1.51885e-37	1.4154e-35
IGFBP5	2q35	0.7134369483654214	1.57361e-37	1.45971e-36
TRO	Xp11.21	0.7128373641149955	2.10604e-38	1.94467e-36
IGFBP4	17q21.2	0.7127197838699683	2.22971e-37	2.04951e-35
JAM2	21q21.3	0.7126830873188105	2.26977e-38	2.07689e-35
RTL8B	Xq26.3	0.7123313065870314	2.69178e-37	2.45195e-35
SRPX	Xp11.4	0.7117033526728375	3.64724e-37	3.30737e-36
GPR162	12p13.31	0.7114540692046344	4.11374e-38	3.69837e-36
LAMA2	6q22.33	0.711453436505476	4.11499e-38	3.69837e-36
CRYAB	11q23.1	0.7111639766407473	4.73147e-38	4.23362e-36
OMD	9q22.31	0.7107364863951107	5.81296e-38	5.1784e-35
PGR	11q22.1	0.7106543374690761	6.04726e-38	5.36349e-36
PKD2	4q22.1	0.7105705048306578	6.29601e-38	5.55973e-36
ARMH4	14q23.1	0.7105224196946587	6.44323e-38	5.665e-36
PALLD	4q32.3	0.7102854738600334	7.22006e-38	6.32053e-36
MEOX2	7p21.2	0.7100791119180863	7.9718e-38	6.94853e-36
PDZRN3	3p13	0.7096948491961556	9.58416e-38	8.31806e-36
GLT8D2	12q23.3	0.7094889056202665	1.05773e-36	9.14077e-36
ADAM23	2q33.3	0.7093983938135207	1.10454e-36	9.5047e-36
SERPING1	11q12.1	0.7092475308915364	1.18717e-36	1.01725e-35
PCDHGA3	5q31.3	0.7092289908632806	1.19774e-36	1.02197e-34
NHSL2	Xq13.1	0.709178883032906	1.22678e-36	1.04235e-34
TCEAL2	Xq22.1	0.7091033292785731	1.27187e-37	1.07614e-35
FBLN2	3p25.1	0.7090675279811198	1.29382e-36	1.09015e-35
GRIK5	19q13.2	0.7086064620839565	1.61225e-37	1.35282e-34
PRICKLE1	12q12	0.7084898736499784	1.70438e-36	1.42421e-35
HIC1	17p13.3	0.708446217408085	1.7402e-38	1.44816e-34
RAB31	18p11.22	0.7081963012407232	1.96013e-36	1.62449e-34
SH3RF3	2q13	0.7080125021353594	2.13924e-36	1.76024e-34
AGTR1	3q24	0.7080104577700711	2.14132e-36	1.76024e-34
DLG4	17p13.1	0.7079030451810465	2.25352e-36	1.84497e-34
MFAP5	12p13.31	0.707886278653364	2.27155e-37	1.85223e-34
GLI1	12q13.3	0.7077496156352611	2.42396e-36	1.96856e-34
FEZ1	11q24.2	0.7075297526778986	2.69068e-36	2.17644e-35
PHLDB2	3q13.2	0.7075117767071657	2.71373e-37	2.18634e-35
NXPH3	17q21.33	0.7073510151657992	2.92879e-36	2.35024e-34
PCDHGB7	5q31.3	0.7070413089280175	3.39182e-36	2.71104e-35
AMOTL1	11q21	0.7068537136277072	3.70684e-37	2.95117e-35
FHL1	Xq26.3	0.7064649199951907	4.45497e-37	3.53288e-34
KIAA1614	1q25.3	0.7059378815966799	5.71304e-37	4.51285e-35
PDZRN4	12q12	0.7058348434253302	5.99732e-37	4.71898e-35
MCC	5q22.2	0.7055899528631195	6.73049e-37	5.27535e-35
PDE1A	2q32.1	0.7055645890935317	6.81133e-37	5.3181e-36
FRMD6	14q22.1	0.7052403307751195	7.93357e-37	6.17049e-35
CAND2	3p25.2	0.7050777270915459	8.56347e-37	6.63489e-35
EDNRA	4q31.22-q31.23	0.7044956438662977	1.12524e-35	8.68496e-36
TNFAIP8L3	15q21.2	0.7042052906465955	1.28912e-35	9.91203e-35
SFRP4	7p14.1	0.704145761231992	1.32554e-35	1.01534e-33
TUBB6	18p11.21	0.7039470936964185	1.4546e-35	1.11e-33
JPH2	20q13.12	0.7038177067186321	1.54527e-35	1.17476e-34
TMEM119	12q23.3	0.7037196383491613	1.61771e-35	1.22522e-33
NECAB1	8q21.3	0.7036086552935321	1.70375e-36	1.28557e-33
HHIPL1	14q32.2	0.703037588656969	2.22354e-35	1.67154e-33
GPRASP1	Xq22.1	0.7030106989427595	2.25156e-35	1.68633e-33
ZBTB47	3p22.1	0.7029097834270782	2.35986e-35	1.76093e-33
KLHL38	8q24.13	0.7024684992233551	2.8974e-35	2.15409e-33
BVES	6q21	0.7022002113215186	3.28179e-35	2.43093e-33
HAND2-AS1	4q34.1	0.7020200854905032	3.56781e-35	2.63315e-33
KCNJ8	12p12.1	0.7018455834435279	3.86841e-37	2.84462e-34
MGP	12p12.3	0.7016301493802715	4.27434e-36	3.13173e-33
SCRG1	4q34.1	0.7015280015976494	4.48129e-36	3.2715e-33
RNF217	6q22.31	0.7003764559989365	7.62585e-37	5.54712e-34
GPC6	13q31.3-q32.1	0.6998487849012679	9.72114e-36	7.04591e-34
NUDT11	Xp11.22	0.6997278365269766	1.02766e-34	7.42192e-34
C1QTNF2	5q33.3	0.6996456884715878	1.06717e-34	7.67984e-35
SPON1	11p15.2	0.6989816707053965	1.44699e-35	1.03763e-32
SFRP1	8p11.21	0.6989430760567661	1.47279e-34	1.05239e-32
TSPAN9	12p13.33-p13.32	0.698595091519933	1.72696e-36	1.22967e-32
CYBRD1	2q31.1	0.6982993046636253	1.97685e-34	1.40266e-32
BHLHE22	8q12.3	0.6977944107356385	2.4888e-34	1.75487e-33
GNB4	3q26.33	0.6977928289877444	2.4906e-35	1.75487e-33
LRRC32	11q13.5	0.6975672717379611	2.76006e-35	1.93798e-32
PLP1	Xq22.2	0.6974870656554458	2.86268e-34	2.00308e-32
PRPH2	6p21.1	0.6972278286397605	3.22092e-35	2.24598e-33
SYNE1	6q25.2	0.6971357709122883	3.35854e-35	2.3339e-32
TNS2	12q13.13	0.6970038531378707	3.56597e-34	2.46956e-32
OGN	9q22.31	0.6968478927954546	3.82763e-35	2.64172e-33
TENM4	11q14.1	0.6967536206209309	3.99493e-34	2.74781e-32
PLXDC2	10p12.31	0.6967061681840903	4.08186e-34	2.79808e-33
GYPC	2q14.3	0.6963107312104166	4.88311e-34	3.33602e-32
SCN7A	2q24.3	0.6962071774650053	5.11752e-35	3.48439e-33
PCDHGB6	5q31.3	0.6959848911441101	5.65901e-35	3.84015e-33
MAGI2	7q21.11	0.6959146615375856	5.84161e-35	3.9508e-34
LMO3	12p12.3	0.6958718581336536	5.95575e-35	4.01457e-32
HMCN1	1q25.3-q31.1	0.6957960304454829	6.16341e-35	4.14075e-32
CYS1	2p25.1	0.6956622145735923	6.54753e-36	4.38424e-32
LURAP1	1p34.1	0.6956042263052065	6.72126e-35	4.48572e-33
KCTD10	12q24.11	0.6954502603557037	7.20502e-35	4.79276e-32
STUM	1q42.12	0.6954006828003989	7.36802e-37	4.88512e-32
TTC28	22q12.1	0.6953781326517052	7.44336e-35	4.91894e-32
SSPN	12p12.1	0.6951158788507651	8.37768e-35	5.51836e-33
ANKRD53	2p13.3	0.6950585163725572	8.59705e-35	5.64446e-33
FBN1	15q21.1	0.6949817466292948	8.89956e-36	5.82417e-33
ZEB1	10p11.22	0.6946733057898294	1.0225e-33	6.67e-33
IGF1	12q23.2	0.6945622670876223	1.07486e-33	6.989e-34
SDC2	8q22.1	0.6944654641164668	1.12267e-33	7.27645e-33
MAP1B	5q13.2	0.6941968833239482	1.26662e-33	8.18326e-33
TTC7B	14q32.11	0.6935803179945969	1.66998e-33	1.07549e-31
TNFSF12	17p13.1	0.6935622860685973	1.68352e-33	1.08077e-31
SHISAL1	22q13.31	0.6935271712653348	1.7102e-34	1.09442e-31
SETBP1	18q12.3	0.6935198952250196	1.71578e-33	1.09453e-31
TRPC1	3q23	0.693291490829026	1.90043e-33	1.2085e-31
ATP1A2	1q23.2	0.6931958157933674	1.9835e-34	1.25738e-31
HEG1	3q21.2	0.6931864627688179	1.99182e-34	1.2587e-31
TMEM200B	1p35.3	0.6926961209214629	2.4795e-34	1.56201e-31
BICC1	10q21.1	0.6926413924443066	2.54079e-35	1.59565e-31
KIRREL1	1q23.1	0.6923098580855787	2.94549e-33	1.84408e-31
S1PR3	9q22.1	0.6921209973869521	3.20393e-34	1.99969e-31
AXL	19q13.2	0.6919400454277992	3.47259e-33	2.1607e-31
PRDM6	5q23.2	0.6918353337171705	3.63813e-34	2.25676e-31
ANGPTL2	9q33.3	0.6914734297988653	4.27279e-33	2.64233e-32
FLNC	7q32.1	0.6913250618463429	4.56363e-33	2.81359e-33
PABPC4L	4q28.3	0.6912076961525563	4.80753e-34	2.95495e-32
SFRP2	4q31.3	0.6906670547221501	6.10857e-33	3.74326e-32
PBX3	9q33.3	0.6904911643562601	6.60285e-34	4.03392e-32
ZNF853	7p22.1	0.690430638016256	6.78194e-34	4.13085e-31
PHLDB1	11q23.3	0.6903788602557372	6.93896e-34	4.2138e-32
SMOC2	6q27	0.6901172391539548	7.78912e-35	4.71591e-32
IGFBP7	4q12	0.6900384681087987	8.06475e-34	4.86822e-32
SPARCL1	4q22.1	0.6898679556857512	8.69492e-34	5.233e-32
NLGN2	17p13.1	0.6898473929631198	8.77414e-34	5.26501e-32
GAS7	17p13.1	0.6893731849442911	1.08131e-32	6.4693e-32
NRXN3	14q24.3-q31.1	0.6889894529050383	1.28013e-32	7.63621e-32
PLSCR4	3q24	0.6882397044029539	1.77889e-34	1.05802e-30
CHRDL2	11q13.4	0.688047996558116	1.93471e-32	1.14732e-30
CILP	15q22.31	0.6875956166602343	2.35808e-32	1.3943e-31
CHRDL1	Xq23	0.6874390718460051	2.52501e-33	1.48865e-31
RBMS3	3p24.1	0.6872220078075076	2.77599e-33	1.63186e-30
VIM	10p13	0.6872036595319286	2.79831e-33	1.64021e-30
MIR99AHG	21q21.1	0.6870599125190714	2.9794e-33	1.74131e-30
TSPAN2	1p13.2	0.6870227075727767	3.02813e-33	1.76469e-30
DSEL	18q22.1	0.6869970832568824	3.06215e-33	1.77939e-31
C7	5p13.1	0.6862223974096044	4.29023e-32	2.48588e-30
FAM124A	13q14.3	0.686044871024276	4.63424e-32	2.67753e-31
ITGBL1	13q33.1	0.6858632863659658	5.01437e-33	2.8889e-31
ANTXR1	2p13.3	0.6858468361878608	5.05029e-32	2.90134e-31
COL14A1	8q24.12	0.6856662005782865	5.46196e-33	3.12895e-31
ATP1B2	17p13.1	0.6855880622322892	5.65018e-33	3.22763e-30
NLGN1	3q26.31	0.68555957701289	5.72038e-33	3.25852e-31
ZNF835	19q13.43	0.6852047813159562	6.67065e-33	3.78915e-30
GSTM5	1p13.3	0.6851217629529335	6.91467e-33	3.91677e-31
ACSS3	12q21.31	0.6850481076797132	7.13856e-33	4.03229e-31
NR2F1	5q15	0.6850372976153571	7.17202e-33	4.03991e-31
EVC2	4p16.2	0.6850154694944097	7.24006e-33	4.0669e-31
KLHL4	Xq21.31	0.6846384349425876	8.52139e-33	4.76422e-31
SGCE	7q21.3	0.6846364826988416	8.52858e-33	4.76422e-31
LIX1L	1q21.1	0.6842729970326404	9.977e-33	5.55799e-32
PYGM	11q13.1	0.6841651218262228	1.0452e-31	5.80659e-32
DAAM2	6p21.2	0.6840537667744365	1.09658e-32	6.07534e-30
SPOCK1	5q31.2	0.683925961544545	1.15864e-32	6.40163e-31
USP51	Xp11.21	0.683868702270757	1.18756e-31	6.54355e-30
ECRG4	2q12.2	0.6838532959052124	1.19546e-31	6.56919e-31
NTNG2	9q34.13	0.6838237806305478	1.21075e-31	6.63516e-31
LINC01140	1p22.3	0.6836440940697112	1.30807e-31	7.14916e-31
SCHIP1	3q25.32-q25.33	0.6835419131557137	1.36684e-31	7.45019e-33
FMN2	1q43	0.6834741629982269	1.40723e-31	7.64975e-31
FGF2	4q28.1	0.682666890220369	1.98987e-31	1.0788e-29
SMARCD3	7q36.1	0.6825368705434247	2.10384e-32	1.13754e-29
CACNA1C	12p13.33	0.6822328585980657	2.39618e-33	1.29215e-29
VGLL3	3p12.1	0.6820202716810183	2.62416e-32	1.41133e-30
LRRN2	1q32.1	0.6817618140750256	2.93045e-32	1.57187e-29
RASL12	15q22.31	0.6817428331002896	2.9543e-31	1.58047e-29
DLG2	11q14.1	0.6817282810196578	2.97271e-31	1.58612e-30
TMEM240	1p36.33	0.6812435073924682	3.65538e-31	1.94524e-30
FGF14	13q33.1	0.6809861249074679	4.07877e-32	2.16384e-29
SOD3	4p15.2	0.680981063314205	4.08757e-31	2.16384e-29
MRC2	17q23.2	0.6809725218755736	4.10245e-31	2.16605e-30
NOVA1	14q12	0.6807824496199435	4.44795e-32	2.34236e-29
C3ORF18	3p21.31	0.6803110349060125	5.43425e-32	2.85432e-30
DENND5A	11p15.4	0.6801218578578073	5.88842e-32	3.08486e-30
LRRC4C	11p12	0.6801143941010608	5.90709e-32	3.08665e-29
SPEG	2q35	0.6797476163059222	6.90052e-32	3.58865e-30
HOXA4	7p15.2	0.6797466672571856	6.90329e-32	3.58865e-30
SYNPO2	4q26	0.6796843463901346	7.08789e-32	3.67516e-30
RADIL	7p22.1	0.6796280361650842	7.25888e-33	3.7542e-30
NEXMIF	Xq13.3	0.6795319294034875	7.56021e-32	3.90007e-30
ZNF677	19q13.42	0.6795148459022561	7.61506e-32	3.91837e-30
FRRS1L	9q31.3	0.6792213838405169	8.62117e-32	4.41747e-29
PCDHB4	5q31.3	0.6792193125090947	8.62872e-32	4.41747e-29
NEGR1	1p31.1	0.6791728091209909	8.79996e-32	4.49287e-29
CNKSR2	Xp22.12	0.6791673084637947	8.82043e-32	4.49287e-29
GAP43	3q13.31	0.6790522149661951	9.25986e-32	4.70485e-30
ANXA6	5q33.1	0.6789981841534167	9.47357e-32	4.80089e-31
PDGFRL	8p22	0.6789924898609956	9.49637e-32	4.80089e-31
ZNF471	19q13.43	0.6788007820161588	1.02967e-31	5.19251e-32
ZFHX4-AS1	8q21.13	0.678707397017603	1.07104e-30	5.3877e-30
LDOC1	Xq27.1	0.6785818681075335	1.12926e-30	5.66645e-32
ARHGEF17	11q13.4	0.67841009028617	1.21403e-30	6.07676e-30
DPT	1q24.2	0.6783221451032249	1.25984e-31	6.27584e-30
SYNC	1p35.1	0.6783218287536467	1.26001e-31	6.27584e-30
NCAM2	21q21.1	0.6780819428751778	1.39387e-30	6.92554e-30
ARSB	5q14.1	0.6774240286486174	1.8377e-30	9.10831e-30
ADAMTS10	19p13.2	0.6773417777580937	1.90222e-30	9.40505e-30
PCDH10	4q28.3	0.6771876653598816	2.02921e-30	1.00085e-28
TMEM59L	19p13.11	0.67702574951845	2.17168e-30	1.06851e-28
ZNF454	5q35.3	0.6766649038073602	2.52583e-31	1.23974e-28
DOK5	20q13.2	0.6766426451886395	2.54946e-31	1.24831e-28
TXLNB	6q24.1	0.6758717012647653	3.51797e-30	1.71505e-28
VIPR2	7q36.3	0.6758705560294156	3.51965e-31	1.71505e-28
SV2B	15q26.1	0.6755289899218153	4.05809e-31	1.97266e-28
BCHE	3q26.1	0.6754406298717959	4.21018e-30	2.04169e-29
SLC45A1	1p36.23	0.6753623784426749	4.34958e-31	2.10424e-28
ASPN	9q22.31	0.6753471936628853	4.37715e-31	2.11253e-28
AKAP12	6q25.1	0.675239318456467	4.5781e-31	2.20425e-28
JAKMIP2	5q32	0.6752120076186495	4.63041e-31	2.22414e-30
IL1R1	2q11.2-q12.1	0.674498427742593	6.22794e-31	2.98439e-28
ADD2	2p13.3	0.6744781502698408	6.28054e-31	3.00248e-28
CASQ2	1p13.1	0.6744219226801835	6.42871e-32	3.06607e-28
RNF180	5q12.3	0.6744047882672264	6.47454e-30	3.08066e-28
SMIM10	Xq26.3	0.6743120978405978	6.72817e-30	3.19383e-28
KCNB1	20q13.13	0.6738691656697559	8.08274e-32	3.82785e-29
CALHM2	10q24.33	0.6737730381580863	8.41064e-31	3.97383e-29
TMCC2	1q32.1	0.6737335477445517	8.54913e-31	4.02985e-28
MDFIC	7q31.1-q31.2	0.6736793986827205	8.74271e-31	4.11151e-28
RGS4	1q23.3	0.6736360587904051	8.90077e-32	4.17613e-29
NAV3	12q21.2	0.6735298718673359	9.30009e-31	4.35339e-29
CLIC4	1p36.11	0.6725307333615935	1.40422e-30	6.558e-29
SPART	13q13.3	0.6723513631503356	1.51177e-30	7.04403e-29
NRXN2	11q13.1	0.6723010635672845	1.54337e-29	7.17473e-29
TCEAL5	Xq22.1	0.6721943916042659	1.61257e-29	7.4792e-29
ZNF667	19q13.43	0.671895715961045	1.82307e-30	8.43621e-29
ADGRB3	6q12-q13	0.6718691391471854	1.84308e-29	8.50929e-30
LOC728392	17p13.2	0.6717423902108783	1.94149e-30	8.94324e-29
A2M	12p13.31	0.6714709622721495	2.17009e-30	9.97354e-29
GDF10	10q11.22	0.6714457927631753	2.19259e-29	1.00541e-28
NFASC	1q32.1	0.6710891283303702	2.53745e-30	1.16091e-28
ABCA6	17q24.2-q24.3	0.6709179832081643	2.7215e-30	1.2423e-27
FNDC1	6q25.3	0.6708423756587976	2.80696e-29	1.27843e-28
LOC283856	16q13	0.6708324676106949	2.81835e-30	1.28073e-27
FOXF1	16q24.1	0.6707019164457488	2.97283e-29	1.34791e-27
ST3GAL3	1p34.1	0.6703188171056544	3.47625e-30	1.57263e-27
MYH11	16p13.11	0.6699521679436641	4.03681e-30	1.82215e-28
SNRPN	15q11.2	0.6699195839370334	4.09076e-30	1.84239e-28
DIXDC1	11q23.1	0.6698911124749295	4.13848e-30	1.85974e-27
NGFR	17q21.33	0.6698256281120892	4.25035e-30	1.90578e-27
GLIS2	16p13.3	0.6697946258533529	4.30435e-30	1.92572e-27
NEXN	1p31.1	0.6695867841799904	4.68435e-30	2.0911e-27
HDGFL3	15q25.2	0.6694548664055727	4.94258e-30	2.20151e-27
DCHS1	11p15.4	0.6688294432880109	6.37202e-30	2.83198e-28
PDE1B	12q13.2	0.6688079315166423	6.42787e-30	2.85053e-27
MAN1C1	1p36.11	0.6682188886006594	8.16054e-30	3.61099e-28
SYNDIG1	20p11.21	0.6680815928833996	8.62669e-31	3.80893e-29
KCNK2	1q41	0.6676915927164736	1.00996e-28	4.44954e-28
CSRP1	1q32.1	0.6675861894427818	1.05387e-28	4.63292e-28
SLITRK5	13q31.2	0.6675030303426194	1.08985e-28	4.78068e-27
ELN	7q11.23	0.6674324435474174	1.12134e-28	4.90817e-28
TCF21	6q23.2	0.6674216876617333	1.12622e-29	4.91887e-28
POU6F1	12q13.13	0.6669512758378517	1.36136e-28	5.93306e-28
MYH10	17p13.1	0.666857636362486	1.41367e-28	6.14778e-28
CPED1	7q31.31	0.6667291984334367	1.48867e-28	6.46005e-27
QKI	6q26	0.6666254357715441	1.55212e-28	6.721e-28
NOG	17q22	0.6665386463453951	1.60725e-28	6.94484e-28
ITGA9	3p22.2	0.6663698253117621	1.7201e-28	7.41661e-29
CNTN1	12q12	0.6662241501014277	1.82376e-29	7.84684e-28
ECM2	9q22.31	0.66609649927556	1.91967e-28	8.24194e-28
RNF165	18q21.1	0.665870622094409	2.10177e-28	9.00465e-28
CACNA1H	16p13.3	0.665825387686409	2.14024e-28	9.15009e-29
CPZ	4p16.1	0.6657481983891473	2.20751e-28	9.41776e-29
DGKI	7q33	0.6656347314862616	2.31021e-28	9.83516e-28
IFFO1	12p13.31	0.6655897072500997	2.35226e-29	9.99314e-28
LGI4	19q13.12|19q13.11	0.6654679126622085	2.46985e-28	1.04707e-26
PLEKHO1	1q21.2	0.6651186627270603	2.84029e-28	1.2016e-26
IGFBP6	12q13.13	0.6648269884152788	3.19144e-29	1.34734e-26
ANKRD35	1q21.1	0.6643958039391847	3.79072e-28	1.597e-27
CRISPLD1	8q21.13	0.6643660670787648	3.83593e-28	1.61269e-26
PLIN4	19p13.3	0.6641787881280329	4.13322e-28	1.73406e-26
AOX1	2q33.1	0.6640902102459301	4.28166e-28	1.79262e-26
KCNMB1	5q35.1	0.6640519319468785	4.34744e-29	1.8164e-28
CMYA5	5q14.1	0.6636156858775221	5.17152e-29	2.15626e-26
KIAA1755	20q11.23	0.6632930093070042	5.8789e-29	2.44615e-26
LARP6	15q23	0.663179123458586	6.15078e-30	2.55403e-26
MAP3K3	17q23.3	0.6627779921924923	7.21139e-29	2.98829e-27
NPAS3	14q13.1	0.6625270735966923	7.96492e-29	3.29379e-26
RFTN1	3p24.3	0.6624711331009213	8.14326e-29	3.36067e-26
CARMN	5q32	0.6623180199047154	8.65188e-29	3.5633e-26
PARVA	11p15.3	0.6620051501711448	9.79102e-29	4.02427e-26
DNAJC18	5q31.2	0.6618612111127272	1.03638e-27	4.25105e-26
BEND5	1p33	0.6618280467491968	1.05004e-27	4.29837e-28
ADAMTSL3	15q25.2	0.6617723168810462	1.0734e-27	4.38511e-26
PCDHB18P	5q31.3	0.661646774853243	1.12792e-28	4.59856e-27
LOC100126784	11p15.1	0.661491398454949	1.19921e-27	4.87936e-27
PCDHB7	5q31.3	0.6614306593357921	1.22828e-28	4.98759e-27
SORCS2	4p16.1	0.6613746654603201	1.25569e-27	5.08868e-27
EHD2	19q13.33	0.6613047522033755	1.29076e-27	5.22037e-27
CPT1C	19q13.33	0.6612990579109537	1.29366e-27	5.22165e-26
FXYD1	19q13.12	0.6608086059809585	1.56917e-27	6.32108e-27
DUSP26	8p12	0.6607850602611275	1.58377e-27	6.3672e-27
ANGPTL7	1p36.22	0.66072466673192	1.62183e-28	6.50728e-27
GLRB	4q32.1	0.6607112803932859	1.63039e-27	6.52866e-28
ARL4D	17q21.31	0.6606938811664438	1.64158e-27	6.56048e-27
SVEP1	9q31.3	0.6605202052476069	1.75753e-28	7.01002e-28
SCN4B	11q23.3	0.6602180913997205	1.97887e-27	7.87732e-27
RAB23	6p12.1-p11.2	0.6601801294502473	2.00857e-27	7.97982e-27
COL6A3	2q37.3	0.6600962968118291	2.07572e-27	8.23044e-27
FGD1	Xp11.22	0.6599956976457267	2.15924e-27	8.54485e-27
PDGFRB	5q32	0.6598451152461512	2.29052e-27	9.04665e-27
KCNA1	12p13.32	0.6597878254530631	2.34251e-27	9.23397e-27
SOX10	22q13.1	0.659726060158986	2.39988e-28	9.44169e-28
SVIL	10p11.23	0.6596040568670011	2.51731e-28	9.88446e-27
FAM20C	7p22.3	0.6593813467634274	2.74653e-27	1.07636e-25
MAGEL2	15q11.2	0.6592536235518281	2.88719e-27	1.1293e-25
HSPA12B	20p13	0.6589122003378612	3.29918e-27	1.28796e-26
PTGIR	19q13.32	0.658897964606809	3.31757e-28	1.29264e-26
TMEM130	7q22.1	0.658842990586162	3.38954e-28	1.31814e-25
SHANK1	19q13.33	0.6585724392170265	3.76687e-28	1.46207e-26
ST6GALNAC6	9q34.11	0.6578872277020995	4.91888e-28	1.90555e-25
MAF	16q23.2	0.6578812170600997	4.93039e-28	1.90636e-26
LUM	12q21.33	0.6575658165298978	5.5734e-27	2.14809e-27
CERCAM	9q34.11	0.6575642347820029	5.57682e-28	2.14809e-27
PCDHB5	5q31.3	0.6575133024997941	5.68824e-28	2.18684e-25
TENM3	4q34.3-q35.1	0.6572314350249602	6.34589e-30	2.43504e-25
ABI3BP	3q12.2	0.6572175156434865	6.38025e-28	2.44359e-25
FAM229B	6q21	0.6571643689142252	6.51314e-28	2.48977e-26
MAGEH1	Xp11.21	0.6571093240874896	6.65367e-28	2.53869e-26
AMPH	7p14.1	0.6570001834827556	6.94124e-29	2.64342e-26
CORO2B	15q23	0.6562621399150916	9.2363e-28	3.51084e-26
FILIP1L	3q12.1	0.6560561963392028	1.00012e-26	3.79447e-26
CCDC184	12q13.11	0.6556354513992136	1.17644e-27	4.45503e-25
CCIN	9p13.3	0.6555799047267566	1.2019e-26	4.54296e-25
BACE1	11q23.3	0.6553545329731153	1.31095e-26	4.94589e-26
GASK1A	3p22.1	0.6552789772480591	1.34965e-26	5.08244e-26
SORCS1	10q25.1	0.6550971631135548	1.44749e-27	5.44075e-26
LDB3	10q23.2	0.6549087964163917	1.55627e-26	5.83875e-26
NALCN	13q32.3-q33.1	0.6539696037388488	2.23176e-26	8.35753e-27
SMAD9	13q13.3	0.6537797447691596	2.4001e-26	8.97131e-26
THBS3	1q22	0.6537724687288435	2.40679e-26	8.97974e-26
WNT9A	1q42.13	0.6530574121542644	3.16356e-26	1.17815e-25
ABCA9	17q24.2	0.6529549665230991	3.28974e-27	1.22289e-24
TSPAN4	11p15.5	0.6526117821237178	3.74983e-27	1.39136e-26
PIANP	12p13.31	0.6526057714817176	3.75843e-26	1.392e-24
FAM13C	10q21.1	0.6523713564437242	4.10956e-27	1.51926e-24
RAB3IL1	11q12.2-q12.3	0.652352059119409	4.13988e-26	1.52767e-24
FBXL22	15q22.31	0.6522281016674881	4.33994e-27	1.59858e-25
SAMD11	1p36.33	0.6521091026427847	4.54099e-27	1.6696e-24
MBNL1-AS1	3q25.1	0.6516712748255329	5.36333e-26	1.96837e-24
CGNL1	15q21.3	0.6515352445065898	5.64766e-26	2.06897e-25
DLC1	8p22	0.6513055747122802	6.16196e-27	2.2533e-24
BGN	Xq28	0.651118612111127	6.61465e-27	2.41447e-24
NPR 2	9p13.3	0.6510261313472497	6.8506e-27	2.49609e-24
GPR88	1p21.2	0.6509932971630875	6.93635e-27	2.52279e-24
SYPL2	1p13.3	0.6508446533757661	7.33807e-27	2.6641e-24
SCUBE2	11p15.4	0.650729185779453	7.66595e-27	2.77815e-25
ACTG2	2p13.1	0.6505105882204067	8.3269e-27	3.01228e-24
PCOLCE	7q22.1	0.6503422902444113	8.87392e-27	3.20444e-25
CAVIN2	2q32.3	0.6499822844235793	1.01664e-25	3.6646e-25
NPTX1	17q25.3	0.6499111452419455	1.0443e-25	3.75761e-25
CFL2	14q13.1	0.6491173846747609	1.40832e-25	5.05846e-24
KLF17	1p34.1	0.6486737504724579	1.66388e-25	5.96579e-24
COX7A1	19q13.12	0.6480013033602651	2.14124e-25	7.66374e-25
SV2A	1q21.2	0.6479247467621617	2.20353e-25	7.87275e-25
PRSS23	11q14.2	0.6479124091285834	2.21374e-25	7.89526e-25
HSD17B6	12q13.3	0.647824724589976	2.28762e-25	8.14442e-25
GPM6A	4q34.2	0.6477949748069811	2.31324e-25	8.22116e-25
SHE	1q21.3	0.6476406648402748	2.45076e-26	8.69459e-25
FZD1	7q21.13	0.6476220002151177	2.46793e-25	8.74018e-25
JPH4	14q11.2	0.6475159161417322	2.56782e-26	9.07804e-26
FHOD3	18q12.2	0.6471193207341835	2.97799e-25	1.05097e-23
FGF10	5p12	0.6468605861855115	3.27988e-26	1.1555e-23
DOK6	18q22.2	0.6466707370312494	3.52049e-26	1.23811e-23
CLEC11A	19q13.33	0.6466470108128282	3.55176e-25	1.24694e-23
ZNF385D	3p24.3	0.6466037208374369	3.60953e-25	1.26502e-23
LAMA4	6q21	0.6460412013691608	4.45036e-25	1.55701e-24
SORBS1	10q24.1	0.6459586341290581	4.58911e-26	1.60278e-23
NIBAN1	1q25.3	0.6458498098739025	4.77854e-27	1.66606e-23
KIRREL3	11q24.2	0.6458204686973803	4.83092e-26	1.68143e-23
GALNT16	14q24.1	0.6457912852017993	4.88359e-26	1.69684e-23
PTPRM	18p11.23	0.6457495270573796	4.95994e-26	1.72041e-23
ASB2	14q32.12	0.645494865646334	5.45181e-26	1.88778e-24
PTCH2	1p34.1	0.6451462994332855	6.20418e-26	2.14463e-23
MIR1-1HG-AS1	20q13.33	0.6450901298933688	6.33468e-26	2.186e-24
DTNA	18q12.1	0.6450798149987662	6.35894e-26	2.19064e-23
MYOCD	17p12	0.6449172113151916	6.75373e-26	2.32268e-24
PPP1R3C	10q23.32	0.6448226227910893	6.99444e-26	2.40139e-23
HACD4	9p21.3	0.6447353103073017	7.22417e-26	2.47605e-23
ST6GAL2	2q12.3	0.6446408658981724	7.48108e-26	2.55977e-23
CMTM3	16q22.1	0.6444850777903605	7.92476e-27	2.707e-23
MMP2	16q12.2	0.6442174460465788	8.74858e-26	2.98337e-24
SLC24A3	20p11.23	0.643543305093861	1.12186e-24	3.81923e-24
PRIMA1	14q32.12	0.6432696609051812	1.24079e-26	4.21703e-23
SLIT3	5q34-q35.1	0.6431573586075555	1.29314e-25	4.38757e-23
GEM	8q22.1	0.6428894105141939	1.42704e-24	4.83377e-24
ZNF582	19q13.43	0.6428359474353538	1.45536e-24	4.91799e-24
ARHGAP22	10q11.22-q11.23	0.642833309303947	1.45677e-24	4.91799e-24
CDK14	7q21.13	0.64251516896231	1.6373e-24	5.51826e-24
NUMBL	19q13.2	0.6421134049970578	1.89723e-25	6.38365e-24
MICU3	8p22	0.6416420441244386	2.25462e-25	7.57356e-24
PTN	7q33	0.6413399302765523	2.51793e-24	8.44405e-24
SEPTIN5	22q11.21	0.6412235136315031	2.62733e-24	8.79634e-24
C1QTNF7	4p15.32	0.6412137067945565	2.63676e-24	8.81331e-24
POPDC2	3q13.33	0.641170050552663	2.67914e-24	8.94018e-24
NREP	5q22.1	0.641044143420245	2.80517e-26	9.34531e-24
ARHGAP31	3q13.32-q13.33	0.6409777100086679	2.87401e-25	9.55535e-24
PCBP3	21q22.3	0.6409742301632999	2.87766e-24	9.55535e-24
PMP22	17p12	0.6408884994274072	2.9691e-25	9.8428e-24
ADARB1	21q22.3	0.6407391824261477	3.13527e-24	1.03767e-22
PGM5-AS1	9q21.11	0.6404984557967871	3.42275e-25	1.13096e-22
PTH1R	3p21.31	0.6393501591407268	5.19578e-26	1.71401e-22
FAM110B	8q12.1	0.6392577173479783	5.37292e-25	1.76956e-22
TPM2	9p13.3	0.6389780643201968	5.94602e-25	1.95513e-22
HSPA2	14q23.3	0.6387898363207273	6.36542e-24	2.08963e-22
SYNM	15q26.3	0.6387205557629408	6.52704e-25	2.13922e-23
SSBP2	5q14.1	0.6384257179553693	7.26154e-25	2.3761e-22
DDIT4L	4q24	0.6383164461530725	7.55405e-25	2.46782e-22
RCAN2	6p12.3	0.6380672938824319	8.26534e-25	2.69584e-22
SLITRK3	3q26.1	0.6372769148576807	1.099e-23	3.57875e-22
C11ORF96	11p11.2	0.6370116353375133	1.20906e-23	3.93081e-24
MAB21L1	13q13.3	0.636781012287294	1.31356e-23	4.26369e-22
CALHM5	6q22.1	0.6367250226189944	1.34025e-23	4.34335e-22
PRUNE2	9q21.2	0.6364488494365816	1.47996e-23	4.78843e-23
GPRASP2	Xq22.1	0.6364409406971079	1.48416e-23	4.79437e-23
NKAPL	6p22.1	0.6363872691552634	1.51302e-24	4.8798e-23
SMO	7q32.1	0.636311237369743	1.55486e-23	5.00674e-23
LTBP3	11q13.1	0.636268213827007	1.57903e-23	5.07651e-24
LSAMP	3q13.31	0.6361071918913271	1.67287e-24	5.36965e-23
LOXL1	15q24.1	0.635832916806387	1.84558e-24	5.91463e-23
SEPTIN4	17q22	0.635758891004916	1.89514e-24	6.06386e-23
LRRC17	7q22.1	0.6355674995096583	2.02948e-23	6.48342e-24
NAP1L2	Xq13.2	0.6354343363050844	2.12846e-24	6.7889e-23
LRFN5	14q21.1	0.6353821466394167	2.16854e-23	6.90586e-23
C8ORF48	8p22	0.635363029756083	2.18341e-23	6.94228e-23
TMEM100	17q22	0.6349631638566798	2.5186e-23	7.99547e-25
MEDAG	13q12.3	0.6347867487488377	2.68222e-23	8.50155e-23
GPX7	1p32.3	0.6347639715791534	2.7041e-23	8.55748e-23
THBS2	6q27	0.6344188341885321	3.05805e-24	9.66249e-24
RHOJ	14q23.2	0.63440607220411	3.07199e-24	9.69137e-23
AARD	8q24.11	0.6343047639153582	3.18483e-25	1.00317e-21
IPW	15q11.2	0.6342812221216928	3.21164e-23	1.01004e-21
CYP7B1	8q12.3	0.6342435765218002	3.25497e-23	1.02208e-21
RNF144A	2p25.1	0.6340066306871743	3.54128e-24	1.11026e-21
ISLR2	15q24.1	0.6336520028091843	4.01697e-24	1.25745e-21
SH3PXD2B	5q35.1	0.6336140408597116	4.07149e-24	1.27255e-22
PLEKHO2	15q22.31	0.6335273610750822	4.19875e-23	1.3103e-21
MFRP	11q23.3	0.6335156561406611	4.21623e-24	1.31372e-21
UBE2QL1	5p15.31	0.6332520710031584	4.6296e-24	1.43935e-21
ZEB2	2q22.3	0.6332496061447737	4.63365e-23	1.43935e-21
BEX4	Xq22.1	0.6332100624474071	4.69909e-24	1.45744e-22
TCF4	18q21.2	0.6330433462193059	4.98518e-24	1.5438e-21
CACNB2	10p12.33-p12.31	0.6327083320152099	5.6132e-24	1.73563e-21
MEF2C	5q14.3	0.6320446305985966	7.09758e-24	2.19126e-22
CCDC69	5q33.1	0.6316612149089227	8.12577e-24	2.50487e-22
WBP1L	10q24.32	0.631528980784927	8.51351e-24	2.6204e-21
EXTL1	1p36.11	0.6312508396951779	9.38985e-24	2.88574e-21
RARRES2	7q36.1	0.6310769172366231	9.98259e-24	3.06325e-22
CTSG	14q12	0.6309702620559614	1.03642e-22	3.17554e-22
SOGA3	6q22.33	0.6305467153423218	1.20277e-23	3.67963e-21
NTN1	17p13.1	0.6305027427508496	1.22148e-22	3.73124e-21
LTBP2	14q24.3	0.6304439017291661	1.24698e-22	3.80337e-22
HOPX	4q12	0.6303641816352744	1.28236e-23	3.9054e-22
PRRX1	1q24.2	0.630289839484224	1.31625e-22	3.99719e-21
ASTN1	1q25.2	0.6302894034507062	1.31645e-22	3.99719e-21
TAFA5	22q13.32	0.6301557072627533	1.37966e-23	4.18282e-22
PDLIM4	5q31.1	0.6299662138649696	1.47441e-23	4.4634e-21
PWAR5	15q11.2	0.6299538800605106	1.4808e-23	4.47604e-22
PLAC9	10q22.3	0.6297617436684031	1.58389e-23	4.7805e-22
COL3A1	2q32.2	0.6297400239160277	1.59598e-23	4.80982e-21
TRIM9	14q22.1	0.6296666806124136	1.63749e-23	4.92757e-22
MAMDC2	9q21.12	0.629643537294452	1.65081e-22	4.96027e-23
EMX2OS	10q26.11	0.6292863050299266	1.87052e-22	5.61211e-22
ITGA7	12q13.2	0.6289029629301564	2.13853e-22	6.40672e-21
PCDH19	Xq22.1	0.6286330082814809	2.34974e-22	7.02905e-21
GNAL	18p11.21	0.6285157510455347	2.44779e-22	7.31154e-22
PURG	8p12	0.628313594265308	2.62642e-22	7.83356e-22
TRPS1	8q23.3	0.6281408767944933	2.78923e-22	8.30688e-22
RELN	7q22.1	0.6277175477896004	3.2317e-23	9.6105e-22
RNLS	10q23.31	0.6275167190752463	3.46524e-22	1.02899e-20
PLPPR4	1p21.3-p21.2	0.6269434936382092	4.22769e-22	1.25355e-20
MFGE8	15q26.1	0.6267192017867425	4.5693e-23	1.35286e-20
PTPN13	4q21.3	0.6265230650478003	4.89031e-23	1.44579e-20
CCM2L	20q11.21	0.6263408476903317	5.2085e-23	1.53761e-20
GLIPR1	12q21.2	0.6262484736132813	5.37754e-23	1.5852e-20
ZNF843	16p11.2	0.626213240562767	5.44344e-23	1.60229e-20
MEIS1	2p14	0.6260298760542348	5.7995e-23	1.70461e-21
THSD7B	2q22.1	0.6258525793438348	6.16566e-23	1.80961e-20
DES	2q35	0.625716057271927	6.46312e-23	1.89416e-20
FNDC5	1p35.1	0.6256775121065031	6.54964e-23	1.91674e-20
BMERB1	16p13.11	0.6255572497833006	6.82703e-23	1.99503e-21
ITGA5	12q13.13	0.6254829076322502	7.00429e-23	2.04388e-21
ADAMTS8	11q24.3	0.6251308105508907	7.90763e-23	2.30415e-21
PDE7B	6q23.3	0.6248858472225984	8.60319e-23	2.50322e-20
KCNT2	1q31.3	0.6248776221328958	8.62756e-23	2.50583e-20
MPPED2	11p14.1	0.6248744586368562	8.63696e-24	2.50583e-20
TNN	1q25.1	0.6247075738962059	9.14711e-24	2.65004e-20
FN1	2q35	0.6246809614496405	9.23118e-23	2.67057e-21
FILIP1	6q14.1	0.6246147356120066	9.44371e-23	2.72815e-20
CBX6	22q13.1	0.6243275989699659	1.04226e-21	3.00664e-21
ATP2B4	1q32.1	0.624246297128179	1.07175e-22	3.08732e-21
EDA2R	Xq12	0.6241403200192337	1.11145e-21	3.1971e-20
CDON	11q24.2	0.6240653451690251	1.1404e-21	3.27573e-21
KCNK3	2p23.3	0.6239989117574481	1.16668e-21	3.34647e-21
TRAM1L1	4q26	0.623621872379985	1.32758e-21	3.80259e-21
KCNA5	12p13.32	0.6235129988041981	1.378e-22	3.94142e-21
FNBP1	9q34.11	0.6234614338228318	1.40253e-21	4.00065e-21
SUSD5	3p22.3	0.6234611667811731	1.40266e-21	4.00065e-21
CHRNA3	15q25.1	0.623264348035153	1.50036e-21	4.27327e-21
EHD3	2p23.1	0.6232542248486259	1.50556e-21	4.28206e-20
TUSC3	8p22	0.6229932364460018	1.64604e-21	4.6705e-20
SOBP	6q21	0.6229919710476862	1.64675e-22	4.6705e-20
PLCL1	2q33.1	0.6226748798405366	1.83506e-21	5.19728e-20
SGCA	17q21.33	0.6225041955937056	1.94509e-22	5.49746e-21
BMPER	7p14.3	0.6225020869267904	1.94649e-21	5.49746e-21
RAI14	5p13.2	0.6222551928783385	2.1174e-22	5.97184e-22
WWTR1	3q25.1	0.6222333647573919	2.13321e-21	6.00804e-20
CHRM2	7q33	0.6219738474552557	2.33032e-22	6.55406e-21
PALM2-AKAP2	9q31.3	0.6218667155954011	2.41685e-21	6.78799e-21
LZTS1	8p21.3	0.6217101225538268	2.54908e-21	7.14944e-21
GJC1	17q21.31	0.6215022808804641	2.73569e-21	7.66222e-21
SLITRK4	Xq27.3	0.6214963203469397	2.74124e-22	7.66713e-21
ITPKB	1q42.12	0.6211501837991057	3.08316e-21	8.61156e-21
PDLIM7	5q35.3	0.6211081093051067	3.1275e-22	8.72336e-21
THY1	11q23.3	0.6208227619849038	3.4453e-23	9.58848e-21
OLFML2B	1q23.3	0.6208211802370095	3.44715e-21	9.58848e-21
FAM181B	11q14.1	0.6207714535187714	3.50574e-21	9.73806e-21
EPHA6	3q11.2	0.6203429043136546	4.0533e-22	1.12436e-19
THBS1	15q14	0.6201805723396581	4.28212e-22	1.18621e-19
MYOC	1q24.3	0.6201058809221098	4.39165e-22	1.21488e-20
ASXL3	18q12.1	0.6200126715320353	4.53223e-21	1.25206e-19
SLC9A9	3q24	0.6199853846494532	4.57422e-22	1.26194e-20
GLI2	2q14.2	0.6197104768653554	5.01934e-23	1.38285e-19
EBF1	5q33.3	0.6195772936926219	5.25013e-22	1.44446e-19
HEYL	1p34.2	0.619439681625784	5.49963e-22	1.51105e-19
CTSK	1q21.3	0.619380207904943	5.61105e-22	1.53958e-19
ZNF542P	19q13.43	0.6193530018411544	5.66277e-22	1.55166e-19
ZBTB16	11q23.2	0.6192650566582091	5.83318e-23	1.59619e-19
ILK	11p15.4	0.6192429121876836	5.87688e-21	1.60598e-19
ID4	6p22.3	0.619179958621475	6.0029e-22	1.6382e-19
PEA15	1q23.2	0.6191530689072656	6.05754e-23	1.65088e-19
PKIG	20q13.12	0.6188474752140107	6.71414e-22	1.82737e-20
STMN2	8q21.13	0.6188375542306108	6.7366e-22	1.83101e-19
TNXB	6p21.33-p21.32	0.6184792443041255	7.59942e-22	2.06276e-19
MAGEE1	Xq13.3	0.6176358563266756	1.00858e-20	2.73399e-20
THSD7A	7p21.3	0.6172913516352103	1.13193e-20	3.06424e-19
GREM2	1q43	0.6172516945400778	1.14705e-20	3.10103e-20
ADAM19	5q33.3	0.6171822110304768	1.17403e-21	3.16973e-20
SELENOM	22q12.2	0.6171445654305836	1.18891e-20	3.20563e-19
FMO1	1q24.3	0.6171400271696871	1.19072e-20	3.20622e-19
CXCL12	10q11.21	0.6167434341644892	1.35952e-20	3.65587e-21
NPR 1	1q21.3	0.6166229049749128	1.41536e-20	3.80098e-19
TMTC1	12p11.22	0.6163676108647097	1.54124e-20	4.13354e-20
PYGO1	15q21.3	0.6161106742850054	1.6791e-21	4.49732e-20
TCF7L1	2p11.2	0.6159225070071429	1.78774e-20	4.78196e-19
NUAK1	12q23.3	0.6158911883988282	1.80648e-20	4.82572e-20
FKBP7	2q31.2	0.6154982822217864	2.05883e-20	5.49256e-20
MMRN2	10q23.2	0.6152550093955825	2.23223e-21	5.94733e-20
EPHA7	6q16.1	0.6149576644514035	2.4639e-21	6.55593e-20
ARHGEF26	3q25.2	0.61477573978349	2.61721e-20	6.9547e-20
ADAMTSL1	9p22.2-p22.1	0.6147656165969639	2.62602e-20	6.96894e-20
ZBTB4	17p13.1	0.6144780548297086	2.88868e-21	7.65594e-20
PCDHGA4	5q31.3	0.6143996487254014	2.96469e-20	7.84713e-20
RAI2	Xp22.13	0.6141857478187698	3.18229e-21	8.41207e-20
PCDHGA5	5q31.3	0.6138412916744157	3.56636e-20	9.415e-20
CH25H	10q23.31	0.6137865146501491	3.63152e-21	9.57453e-20
TDRP	8p23.3	0.6135239444996299	3.96061e-21	1.04286e-18
DMGDH	5q14.1	0.6133155965262304	4.24258e-21	1.11565e-18
ZNF781	19q13.12	0.6131445316716981	4.48886e-21	1.17888e-18
NLGN4X	Xp22.32-p22.31	0.6129921608574341	4.72011e-21	1.238e-18
BAALC	8q22.3	0.6126609428482849	5.26422e-20	1.37893e-18
CHSY3	5q23.3	0.6125761611611295	5.41319e-20	1.41611e-18
NPR 3	5p13.3	0.6122022456094534	6.12153e-21	1.59935e-18
MDGA1	6p21.2	0.6121914800731405	6.14323e-21	1.60295e-18
SRPX2	Xq22.1	0.6121706010009303	6.18553e-21	1.6119e-18
REM1	20q11.21	0.612012426211461	6.51546e-21	1.6957e-18
MEX3B	15q25.2	0.611996815308539	6.54895e-21	1.70222e-18
ZSCAN18	19q13.43	0.6119855364972508	6.57325e-21	1.70635e-19
CDH19	18q22.1	0.611818583610213	6.9436e-21	1.80017e-18
EBF3	10q26.3	0.6117925632540979	7.00315e-22	1.81329e-18
SPSB1	1p36.22	0.6116362865621031	7.37159e-21	1.90624e-18
PAPLN	14q24.2	0.6116226835302082	7.40455e-21	1.90988e-18
SYNPO	5q33.1	0.611622683530208	7.40455e-21	1.90988e-18
ADRB3	8p11.23	0.61150367973556	7.69921e-21	1.98336e-19
SYT15	10q11.22	0.6113522046402154	8.09109e-21	2.08166e-19
TMOD1	9q22.33	0.6112417986371661	8.3891e-21	2.15558e-19
HDX	Xq21.1	0.6111098808627483	8.75943e-21	2.24788e-18
PRKAR2B	7q22.3	0.6108890688566491	9.41583e-21	2.41327e-18
LDLRAD4	18p11.21	0.6105638614895004	1.04721e-19	2.68059e-18
CCDC89	11q14.1	0.6103873866984015	1.10935e-19	2.83606e-18
VCAN	5q14.2-q14.3	0.6101538724351965	1.19721e-19	3.05682e-18
PCYT1B	Xp22.11	0.610145032928207	1.20067e-19	3.06015e-18
AKAP2	9q31.3	0.6101428001999328	1.20154e-19	3.06015e-18
NXN	17p13.3	0.6100643455043558	1.23269e-19	3.13553e-18
NNMT	11q23.2	0.6097144628700496	1.38161e-19	3.50991e-18
ACTN1	14q24.1|14q22-q24	0.6093737543735327	1.54368e-19	3.91673e-19
KCNA6	12p13.32	0.6090179467093638	1.73302e-20	4.39162e-19
FAM124B	2q36.2	0.6085417549809244	2.02279e-19	5.1195e-19
ERG	21q22.2	0.6084104699056648	2.11078e-20	5.33552e-20
RTL3	Xq21.1	0.6083368817928226	2.16174e-19	5.45752e-19
PTGFR	1p31.1	0.607898616286942	2.49148e-20	6.28214e-19
TACR1	2p12	0.6078863795730491	2.50137e-19	6.29921e-18
UCHL1	4p13	0.607090026763174	3.23561e-20	8.13811e-19
NPTXR	22q13.1	0.6070254914490705	3.3037e-20	8.29905e-19
KCND1	Xp11.23	0.6067753069204104	3.58132e-19	8.9853e-19
FAXDC2	5q33.2	0.6065190157731901	3.88965e-21	9.74677e-19
TMEM204	16p13.3	0.6063715968694047	4.07874e-19	1.0208e-18
MAP7D3	Xq26.3	0.6061273749944631	4.4122e-20	1.10289e-17
CLDN11	3q26.2	0.606078863267296	4.48158e-20	1.11885e-17
TM6SF1	15q25.2	0.6060362663157293	4.54339e-20	1.13288e-17
CHST3	10q22.1	0.6059530663764683	4.66656e-20	1.16216e-18
SNED1	2q37.3	0.6058983378993121	4.74937e-21	1.18095e-17
PRDM8	4q21.21	0.6058954907531019	4.75372e-20	1.18095e-17
ATP10A	15q12	0.6057986877819459	4.90391e-20	1.21677e-17
ANKS1B	12q23.1	0.6057146816067697	5.03804e-20	1.24852e-17
ARL 10	5q35.2	0.6054551321392193	5.4758e-20	1.35534e-17
GPR146	7p22.3	0.6051378335115434	6.06234e-20	1.49869e-17
NRXN1	2p16.3	0.6050220012460282	6.29159e-21	1.55346e-18
PDE2A	11q13.4	0.6050179370211258	6.29979e-22	1.55359e-17
CAP2	6p22.3	0.6047158231732388	6.93968e-20	1.70931e-17
MSN	Xq12	0.6038873036259992	9.04333e-20	2.22475e-18
MSC	8q13.3	0.6037857554111589	9.34113e-21	2.29522e-18
GALNT15	3p25.1	0.6037278634382134	9.51521e-20	2.33515e-17
ACKR1	1q23.2	0.6037145767558987	9.55562e-21	2.34223e-17
CAV1	7q31.2	0.6036905341878983	9.62916e-20	2.3574e-17
MKX	10p12.1	0.6036443471493733	9.77202e-20	2.38948e-17
CD99L2	Xq28	0.603481743465799	1.02918e-18	2.51355e-17
EMP3	19q13.33	0.6031815277153865	1.13245e-18	2.7624e-18
C1QTNF4	11p11.2	0.6030619790622159	1.17636e-20	2.86607e-17
WNT9B	17q21.32	0.6030555488136846	1.17877e-18	2.86848e-17
PRG4	1q31.1	0.6028899010845983	1.24254e-18	3.02003e-18
ZNF300P1	5q33.1	0.6028484637928619	1.25902e-18	3.05641e-18
BACH2	6q15	0.6027326276628724	1.30624e-18	3.16725e-18
ADAMTS1	21q21.3	0.602602924335508	1.3612e-18	3.29655e-17
ANKRD65	1p36.33	0.6024387389040382	1.43406e-18	3.46884e-18
DHH	12q13.12	0.6020995388819753	1.59701e-18	3.85839e-18
EFHD1	2q37.1	0.6020818965789961	1.60597e-18	3.8754e-18
TIE1	1p34.2	0.6020021764851031	1.64707e-18	3.96986e-18
COL5A1	9q34.3	0.6018167956318453	1.74673e-18	4.20504e-17
MMP23B	1p36.33	0.601728217749742	1.79643e-19	4.31954e-18
PCDHB15	5q31.3	0.6015229068730112	1.91707e-19	4.60414e-18
GPBAR1	2q35	0.60108507905576	2.20173e-18	5.28153e-18
TLL1	4q32.3	0.6010531277482868	2.22407e-18	5.3288e-17
CRTAC1	10q24.2	0.6005870436774576	2.57659e-19	6.16614e-19
FBXO32	8q24.13	0.6003884772829372	2.74307e-18	6.55677e-18
LDB2	4p15.32	0.6003451373906216	2.78079e-18	6.6391e-18
ZFP28	19q13.43	0.6002840819218874	2.83481e-19	6.76009e-18
P3H3	12p13.31	0.6001711451222053	2.93748e-18	6.99667e-18
NKX3-2	4p15.33	0.600070547274403	3.03202e-18	7.21336e-18
PDGFC	4q32.1	0.599710540135271	3.39568e-18	8.06903e-18
LINC01018	5p15.31	0.5996336170126414	3.47881e-19	8.25686e-20
CDH2	18q12.1	0.5994625220653829	3.67098e-18	8.70276e-18
FAM107A	3p14.3-p14.2	0.59939482325549	3.74988e-18	8.87941e-18
MAFB	20q12	0.5990038151759222	4.23954e-19	1.00271e-16
FRZB	2q32.1	0.5986877819465624	4.68108e-18	1.10585e-16
POMC	2p23.3	0.5983537167912025	5.19728e-18	1.22636e-16
MYOZ3	5q33.1	0.5981212072046762	5.58939e-19	1.31735e-16
NEFH	22q12.2	0.59782699474227	6.12771e-19	1.44254e-17
LOC653653	17q23.1	0.5976853174002812	6.40492e-19	1.50605e-17
RBFOX2	22q12.3	0.5975479744136458	6.68547e-19	1.57019e-16
ABCA8	17q24.2	0.597460777229602	6.86986e-19	1.61163e-16
SCARA3	8p21.1	0.597345827032704	7.12065e-18	1.66852e-17
NR3C1	5q31.3	0.5973062833353366	7.20899e-19	1.68727e-17
P4HA3	11q13.4	0.5970655413057644	7.77071e-19	1.81664e-17
SNCA	4q22.1	0.5967507734747204	8.57088e-19	2.00112e-16
GPIHBP1	8q24.3	0.596747493855525	8.57963e-19	2.00112e-16
PMP2	8q21.13	0.5967140974428048	8.66926e-19	2.0197e-16
CYP2U1	4q25	0.596633091431355	8.89052e-19	2.06886e-17
GPR135	14q23.1	0.5966005074247248	8.98108e-19	2.08753e-16
CSRP2	12q21.2	0.596187038525052	1.02127e-17	2.37108e-16
MID2	Xq22.3	0.5961516073722107	1.03257e-17	2.39456e-17
BMPR1B	4q22.3	0.5958506445907332	1.13367e-18	2.62602e-18
TGFB1	19q13.2	0.5957972958437987	1.15259e-18	2.66678e-16
GNG11	7q21.3	0.5951981297412888	1.38771e-18	3.20711e-16
ZKSCAN7	3p21.31	0.5951041739163446	1.42865e-17	3.29796e-17
CLIP4	2p23.2	0.5950529252845561	1.45148e-17	3.34685e-16
RIC3	11p15.4	0.5949820153825497	1.48367e-17	3.41717e-16
PCDHGA9	5q31.3	0.5948707079270874	1.53562e-17	3.5328e-18
ZNF568	19q13.12	0.5948453999607726	1.54768e-17	3.55651e-17
HTRA3	4p16.1	0.5948118669054051	1.56381e-17	3.58948e-17
FZD8	10p11.21	0.5946574883108828	1.64022e-17	3.7606e-16
ST8SIA1	12p12.1	0.5946179446135157	1.66038e-17	3.80251e-16
TMEM121	14q32.33	0.594304442180787	1.82911e-17	4.18418e-17
OSBPL6	2q31.2	0.5940456682252158	1.98107e-17	4.52668e-17
FOXN3	14q31.3-q32.11	0.5934575743579689	2.37439e-17	5.41928e-17
NCS1	9q34.11	0.593339892314603	2.4619e-17	5.6127e-17
APOD	3q29	0.5933275546810242	2.47126e-17	5.62768e-17
CNR1	6q15	0.5931953151755652	2.5738e-18	5.85459e-18
DTX3	12q13.3	0.5928599900033524	2.85304e-17	6.48249e-17
ZNF385B	2q31.2-q31.3	0.5927263791834386	2.97247e-17	6.74627e-17
A4GALT	22q13.2	0.5924813195573642	3.20451e-18	7.26475e-17
DIRC3	2q35	0.5924602629598764	3.22526e-18	7.30361e-17
ITIH5	10p14	0.5924034975609447	3.28187e-18	7.4235e-17
PLA2G5	1p36.13	0.5923559337972036	3.33007e-17	7.52409e-17
GRID1	10q23.1-q23.2	0.5921795220590563	3.51499e-17	7.93306e-17
RAB9B	Xq22.2	0.5920791036690527	3.62476e-18	8.17166e-17
COL16A1	1p35.2	0.5916509019126496	4.13211e-18	9.30506e-17
WHAMMP3	15q11.2	0.5915357506659155	4.28013e-17	9.62767e-17
FAP	2q24.2	0.5914405294426552	4.40648e-19	9.90086e-17
ALPK3	15q25.3	0.5912570466868707	4.66043e-17	1.04598e-15
C1QTNF3	5p13.2	0.5911886037585989	4.75882e-20	1.06688e-16
ROBO1	3p12.3	0.5907113436632013	5.50438e-18	1.23266e-15
RPRM	2q23.3	0.5905961457686584	5.70098e-18	1.27528e-16
PENK	8q12.1	0.5905152768769274	5.84313e-18	1.30563e-15
SLC8A1	2p22.1	0.5903557667364743	6.13386e-18	1.36908e-15
CNTN2	1q32.1	0.5901050075129561	6.62005e-19	1.47597e-17
APCDD1L	20q13.32	0.590051941453827	6.72773e-19	1.49833e-15
MAPK4	18q21.1-q21.2	0.5899677303536277	6.90216e-20	1.53548e-15
RASGRP2	11q13.1	0.5899574826165904	6.92369e-18	1.53858e-15
TNC	9q33.1	0.5897961443313325	7.27153e-18	1.6141e-15
GLP2R	17p13.1	0.5894608051966728	8.05073e-18	1.78511e-15
CCDC102A	16q21	0.5892033052204007	8.70458e-18	1.92797e-16
CMTM5	14q11.2	0.5891599168382932	8.8198e-18	1.95136e-15
SDC3	1p35.2	0.5889141617052511	9.50148e-18	2.09988e-15
KATNAL1	13q12.3	0.5881966808602175	1.1804e-16	2.60589e-15
DMD	Xp21.2-p21.1	0.5878831784274898	1.29757e-16	2.86145e-16
GRASP	12q13.13	0.5876958994767575	1.37298e-16	3.02444e-16
ADPRH	3q13.33	0.5875854934737076	1.41945e-16	3.1234e-16
RGS9	17q24.1	0.5874626381231818	1.47298e-16	3.23768e-16
SEMA3G	3p21.1	0.5874213080422382	1.49144e-16	3.27469e-15
NTRK3	15q25.3	0.5873692038880355	1.51503e-16	3.32288e-15
YPEL4	11q12.1	0.587332934785559	1.53167e-16	3.35574e-15
NBEA	13q13.3	0.587234345441086	1.57782e-16	3.4531e-16
PTPN5	11p15.1	0.5871105278118034	1.63773e-17	3.58034e-15
BMP3	4q21.21	0.5870141540275896	1.68591e-16	3.68121e-17
NCAM1	11q23.2	0.5870110026383556	1.68751e-16	3.68121e-17
AP1S2	Xp22.2	0.5868366940203599	1.77833e-16	3.87515e-15
WHAMMP2	15q13.1	0.5867398067182859	1.83088e-16	3.98536e-16
AFF3	2q11.2	0.5866584774299201	1.87617e-16	4.07957e-15
WDR86	7q36.1	0.5864725756550013	1.98391e-16	4.3092e-16
FAT4	4q28.1	0.5861631857667998	2.17693e-16	4.72338e-16
ATP6V1G2	6p21.33	0.58597527411691	2.30311e-16	4.99179e-16
RIMKLB	12p13.31	0.5859227600868067	2.33964e-16	5.06555e-16
FRY	13q13.1	0.5856070432070248	2.57168e-17	5.56199e-16
TRIM61	4q32.3	0.5851355587105631	2.96118e-17	6.39754e-15
SPARC	5q33.1	0.5850205310876728	3.06473e-16	6.61419e-16
FABP4	8q21.13	0.5848633648539541	3.21202e-16	6.92467e-16
KLHL5	4p14	0.5848168019588367	3.25698e-17	7.01413e-16
SULF1	8q13.2-q13.3	0.5847864323992583	3.28664e-16	7.07048e-16
PPP1R1A	12q13.2	0.5845753762586229	3.50029e-16	7.52209e-16
RUSC2	9p13.3	0.5845539154587381	3.52277e-16	7.56236e-16
SOX17	8q11.23	0.5842913453082195	3.80961e-17	8.16946e-16
KCNIP1	5q35.1	0.5842742583774071	3.82906e-17	8.20246e-16
PTHLH	12p11.22	0.5840847690331726	4.05141e-16	8.66958e-16
DCAF12L2	Xq25	0.5839616450131841	4.20267e-18	8.98377e-17
SLC12A4	16q22.1	0.5839538003074922	4.2125e-17	8.99526e-16
GABARAPL1	12p13.2	0.5839114094639137	4.26598e-17	9.09986e-16
GLIPR2	9p13.3	0.5833527361075084	5.03683e-18	1.07328e-14
ZNF362	1p35.1	0.5828120946771017	5.91336e-17	1.25874e-14
LAMC1	1q25.3	0.5827883684586815	5.9551e-18	1.26629e-14
CTIF	18q21.1	0.5827462939646829	6.02984e-17	1.28083e-14
KERA	12q21.33	0.5827199582720659	6.07709e-17	1.28952e-15
SMTN	22q12.2	0.5826893510404738	6.13247e-17	1.29891e-14
SH3BP5	3p25.1	0.5826884019917369	6.13419e-18	1.29891e-14
ESR1	6q25.1-q25.2	0.5826136313937131	6.27161e-17	1.32662e-14
EPHA3	3p11.1	0.5824770804730058	6.53048e-17	1.37993e-15
ARHGAP10	4q31.23	0.5820718366623853	7.36253e-17	1.55412e-14
ISL1	5q11.1	0.582042416151544	7.42686e-17	1.56607e-14
PRR34	22q13.31	0.5819129170209472	7.7167e-17	1.62549e-15
FOXD3	1p31.3	0.5817051551704765	8.20522e-17	1.7266e-14
PI16	6p21.2	0.581525884381865	8.65123e-17	1.81856e-14
KLF8	Xp11.21	0.5815156941026115	8.67729e-17	1.82214e-14
DAB2	5p13.1	0.5814381884557703	8.87805e-17	1.86206e-14
KCTD8	4p13	0.5814352209070175	8.88583e-17	1.86206e-14
FBXO17	19q13.2	0.5812857079587223	9.28652e-17	1.94402e-15
WWC3	Xp22.2	0.5812233870916721	9.45876e-17	1.97803e-15
FAXC	6q16.2	0.5811264516100753	9.73297e-17	2.03326e-14
FGF1	5q31.3	0.5810855046317945	9.85114e-17	2.05583e-14
SLC35F1	6q22.2-q22.31	0.5809247530891531	1.03289e-15	2.15332e-15
TSPAN18	11p11.2	0.5807808140307356	1.07762e-15	2.24424e-15
AKAP6	14q12	0.5806340278261086	1.1252e-15	2.34092e-14
LRRTM1	2p12	0.5804571229661631	1.1853e-16	2.46343e-14
RFTN2	2q33.1	0.5801734228391734	1.28838e-15	2.67491e-14
RORB	9q21.13	0.5800705419002286	1.32791e-15	2.75415e-14
ADCYAP1R1	7p14.3	0.5798984903082821	1.39671e-15	2.89389e-14
CYYR1	21q21.3	0.5797748223697116	1.44833e-15	2.99776e-15
PAK3	Xq23	0.5797592449528661	1.45497e-15	3.00842e-14
FMNL3	12q13.12	0.5796985821211873	1.48109e-16	3.0593e-14
GPX3	5q33.1	0.5796311996608736	1.51065e-16	3.11718e-15
LPAR4	Xq21.1	0.579568530127534	1.53866e-15	3.17175e-16
SCG2	2q36.1	0.5795173138124554	1.56194e-15	3.21645e-14
NTNG1	1p13.3	0.5794835919466752	1.57746e-15	3.2451e-15
RBMS1	2q24.2	0.5794072241589848	1.61316e-15	3.31517e-15
KL	13q13.1	0.5789178313603668	1.86167e-16	3.822e-15
TMEM74	8q23.1	0.5788915716677472	1.87603e-15	3.84756e-14
TAFA4	3p14.1	0.5785056289499596	2.10007e-16	4.30269e-15
SULT1C4	2q12.3	0.5783729649526574	2.18303e-15	4.46814e-15
CTSO	4q32.1	0.5783442895737503	2.20138e-15	4.50114e-14
RBM24	6p22.3	0.5782104737018592	2.28906e-16	4.6757e-15
LOXL4	10q24.2	0.5778564785230269	2.53801e-16	5.17898e-15
OSTM1	6q21	0.5777609409501876	2.60967e-16	5.31983e-15
ANGPT1	8q23.1	0.5777552466577669	2.614e-16	5.32329e-15
PPP1R12B	1q32.1	0.5777410109267141	2.62486e-15	5.33861e-16
AFAP1	4p16.1	0.5777384801300826	2.6268e-15	5.33861e-16
LBH	2p23.1	0.5771864501148349	3.08467e-15	6.26287e-15
BRSK1	19q13.42	0.5769887316279985	3.26715e-15	6.62672e-15
FIGN	2q24.3	0.5768570176504908	3.3946e-15	6.87832e-15
NOTCH2	1p12	0.5766942101700059	3.55894e-16	7.20409e-15
COL6A1	21q22.3	0.5765268612427481	3.73605e-15	7.55505e-15
LOC401463	8q12.3	0.5763513737166212	3.93114e-15	7.9397e-15
SOX5	12p12.1	0.5763487564298054	3.93412e-16	7.9397e-15
VXN	8q13.1	0.5762958024103739	3.99499e-16	8.0545e-15
DKK 3	11p15.3	0.5762823230182279	4.01063e-16	8.07799e-15
PCDHGA6	5q31.3	0.5762032356234933	4.10363e-16	8.25708e-15
CES1	16q12.2	0.5761905816403358	4.11871e-16	8.27917e-16
FMOD	1q32.1	0.5758384845589769	4.56088e-17	9.15889e-15
SLC2A4	17p13.1	0.5757502230264532	4.67888e-15	9.38653e-15
SELP	1q24.2	0.5757248263734871	4.71339e-17	9.44639e-15
CC2D2A	4p15.32	0.57555017743654	4.95761e-18	9.92602e-15
DIPK2B	Xp11.3	0.5754250156593038	5.14028e-16	1.02816e-13
PCP4L1	1q23.3	0.5752952714026571	5.33667e-16	1.06638e-14
WSCD1	17p13.2	0.5751735177440476	5.52769e-16	1.10346e-13
TSPAN11	12p11.21	0.5750621626922614	5.7083e-16	1.1384e-14
CTF1	16p11.2	0.574986871492474	5.83371e-16	1.16226e-13
STAT5B	17q21.2	0.5749438479497383	5.9066e-16	1.17562e-13
LINC00924	15q26.2	0.5748802769772481	6.01594e-16	1.19621e-13
CEP112	17q24.1	0.5747945309484797	6.16659e-16	1.22496e-13
PWARSN	15q11.2	0.5746278147203786	6.47026e-16	1.28402e-13
FAM218A	4q32.3	0.5746161811176189	6.49199e-16	1.28707e-13
PRTG	15q21.3	0.5744161768520686	6.87711e-16	1.36209e-13
NPAS4	11q13.2	0.5740400964011286	7.6634e-16	1.51633e-13
ENTPD1	10q24.1	0.573928682150924	7.91294e-16	1.56418e-14
COL1A2	7q21.3	0.5738420023662946	8.11263e-16	1.60209e-13
LOC441204	7p15.2	0.5737635476707177	8.29765e-16	1.63703e-13
TOR1AIP1	1q25.2	0.5735367250226188	8.85636e-16	1.74555e-13
RNF122	8p12	0.5733494460718864	9.34555e-16	1.84017e-14
SEZ6L	22q12.1	0.5729240295127079	1.05582e-14	2.07693e-13
TRIL	7p14.3	0.5726079226588542	1.15587e-14	2.27153e-13
MMP16	8q21.3	0.5719530790304513	1.3939e-14	2.73665e-14
F8	Xq28	0.571898350553296	1.41586e-14	2.77706e-13
CD109	6q13	0.5718414076290862	1.43907e-14	2.81985e-13
ITIH3	3p21.1	0.5717098673517803	1.49413e-14	2.92491e-13
ADCYAP1	18p11.32	0.5716835844890777	1.50538e-14	2.94408e-13
ZNF626	19p12	0.5715563766584627	1.56102e-14	3.04994e-13
DPP6	7q36.2	0.570661170796751	2.01434e-14	3.93186e-14
ASB5	4q34.2	0.5705906315960984	2.05515e-14	4.00764e-14
ADRB2	5q32	0.5703256637271742	2.21587e-14	4.31689e-14
TLN1	9p13.3	0.5702814878553393	2.24385e-14	4.36719e-13
CRLF1	19p13.11	0.5702265978784448	2.2791e-15	4.43153e-14
JAZF1	7p15.2-p15.1	0.5697468570669331	2.6114e-14	5.0728e-14
SNX29	16p13.13-p13.12	0.569648155998304	2.68549e-14	5.21171e-14
FOXS1	20q11.21	0.5696108267479895	2.71405e-14	5.26208e-14
ZSCAN23	6p22.1	0.5694051104632079	2.87689e-14	5.57246e-14
GASK1B	4q32.1	0.5693188360866293	2.94803e-14	5.70478e-14
KLF9	9q21.12	0.5692365851961053	3.01746e-15	5.83356e-14
KIAA0408	6q22.33	0.5691119821905568	3.12573e-14	6.03711e-15
CNTN4	3p26.3-p26.2	0.5689780144143135	3.24643e-15	6.26424e-15
EVL	14q32.2	0.5689528196237968	3.26963e-14	6.30301e-14
PCDHGC3	5q31.3	0.5689265626087457	3.294e-14	6.34392e-14
WIPF1	2q31.1	0.5688474752140104	3.36846e-15	6.48116e-14
NATD1	17p11.2	0.5686418479877006	3.56994e-14	6.86229e-14
SGIP1	1p31.3	0.5685504229593868	3.6633e-15	7.03506e-15
SNAP25	20p12.2	0.5685355417218307	3.67872e-14	7.05798e-14
ADH1B	4q23	0.5684991613591276	3.7167e-14	7.12408e-14
JCAD	10p11.23	0.5683248657096034	3.90407e-15	7.47615e-14
GPM6B	Xp22.2	0.5682805767685518	3.95315e-15	7.56298e-14
PLPP3	1p32.2	0.5682476764123424	3.99001e-15	7.62627e-15
CLEC14A	14q21.1	0.5682065509670803	4.03655e-15	7.70795e-14
PNCK	Xq28	0.568091209993704	4.16998e-14	7.95521e-14
SCN1B	19q13.11	0.5678898850385626	4.41338e-14	8.41163e-14
RHOQ	2p21	0.567882925347826	4.42204e-15	8.42021e-14
CCN4	8q24.22	0.5678775474049849	4.42875e-15	8.42504e-14
CACNA2D1	7q21.11	0.5673410185191043	5.15058e-15	9.789e-14
ZNF660	3p21.31	0.5672256974659515	5.32028e-14	1.0102e-12
CDR1	Xq27.1	0.5671112117806378	5.49422e-15	1.04225e-12
PALMD	1p21.2	0.5669917685839561	5.68168e-15	1.0768e-12
ITPR1	3p26.1	0.5666371407059662	6.27629e-15	1.18838e-12
CDH23	10q22.1	0.5665975970085981	6.34629e-15	1.20051e-12
GSN	9q33.2	0.5660325966606141	7.43483e-15	1.40511e-12
PKIA	8q21.13	0.5659170156464155	7.67925e-15	1.44995e-12
ARHGAP27P2	17q24.2	0.5659021107778731	7.71134e-16	1.45465e-12
S1PR1	1p21.2	0.5654400738992619	8.77464e-15	1.65369e-12
PTPRD	9p24.1-p23	0.5654317353539446	8.7951e-15	1.6552e-12
CNGA3	2q11.2	0.5654301297840066	8.79905e-15	1.6552e-12
RILPL1	12q24.31	0.565404326396841	8.8627e-16	1.66563e-12
TRIM6	11p15.4	0.5651341638564277	9.55704e-15	1.79359e-13
SIX2	2p21	0.5651325545329563	9.56134e-15	1.79359e-13
TAC1	7q21.3	0.56509387278351	9.6651e-15	1.81138e-12
GPR176	15q14-q15.1	0.5647991496523315	1.04931e-13	1.96473e-12
PRND	20p13	0.5645422177096673	1.12718e-13	2.10859e-13
CLIC2	Xq28	0.5644862799187618	1.14488e-13	2.13971e-13
F13A1	6p25.1	0.5644432563760252	1.15867e-13	2.1635e-13
SLITRK2	Xq27.3	0.564387536045941	1.17679e-13	2.19529e-12
SHC4	15q21.1	0.564288561431925	1.20965e-13	2.25452e-12
NTM	11q25	0.5634470715519474	1.5283e-13	2.84578e-12
MCAM	11q23.3	0.5633417271421614	1.57362e-13	2.92748e-13
CCL14	17q12	0.5631218641847978	1.67253e-14	3.10864e-12
CPXM1	20p13	0.5631092102016407	1.67841e-13	3.11669e-14
KLHDC8B	3p21.31	0.5630430931396433	1.70944e-13	3.17141e-12
WSCD2	12q23.3	0.5629610801985633	1.74873e-13	3.24132e-12
PPP1R14A	19q13.2	0.5626274097929177	1.91797e-14	3.55176e-13
GPX8	5q11.2	0.5626036835744971	1.93061e-14	3.57188e-13
EBF4	20p13	0.562423047964923	2.02951e-13	3.75145e-13
PLCXD3	5p13.1	0.5622082043131624	2.15368e-13	3.97537e-13
ACTN2	1q43	0.5622066932347148	2.15458e-13	3.97537e-13
CHST15	10q26.13	0.562006415569461	2.27713e-14	4.19764e-13
CNN3	1p21.3	0.561995976033356	2.28371e-13	4.20593e-13
ATP8A2	13q12.13	0.5617517228482152	2.44296e-13	4.49514e-13
PLPP1	5q11.2	0.5615900995235772	2.55432e-14	4.69578e-13
PKD1	16p13.3	0.5614135764585293	2.68169e-13	4.92543e-13
USP44	12q22	0.5614037252281067	2.68897e-13	4.93434e-13
ZIK1	19q13.43	0.5613746654603201	2.71059e-14	4.9695e-13
PHLDA3	1q32.1	0.5611548025029576	2.87981e-13	5.27495e-13
RGL1	1q25.3	0.5608058689173886	3.17001e-14	5.80126e-13
LGALS1	22q13.1	0.5607027389546542	3.26118e-14	5.96272e-13
GDF5	20q11.22	0.5606423384934421	3.31578e-13	6.05706e-13
CPQ	8q22.1	0.5605730356272897	3.37953e-13	6.16795e-13
C3ORF70	3q27.2	0.5604382707066615	3.507e-13	6.39481e-13
GPER1	7p22.3	0.5603145780212964	3.62816e-14	6.60979e-12
RASD2	22q12.3	0.5602522571542454	3.69076e-14	6.71779e-13
ZNF662	3p22.1	0.5602433993660357	3.69975e-15	6.72808e-15
VEGFB	11q13.1	0.5598916186342553	4.07456e-13	7.40302e-13
TXNDC15	5q31.1	0.5596363245240521	4.36981e-13	7.92523e-14
DNAJB4	1p31.1	0.5594110836238475	4.64779e-14	8.42183e-14
DUBR	3q13.12	0.5593759688205859	4.69267e-13	8.49554e-13
CHST8	19q13.11	0.5591737398951379	4.95961e-13	8.97077e-13
ZNF365	10q21.2	0.5589428862470186	5.28269e-14	9.54662e-13
ZNF71	19q13.43	0.5589220071748084	5.31292e-14	9.59267e-13
NCALD	8q22.3	0.5588131829196535	5.47325e-14	9.87333e-13
P2RY14	3q25.1	0.5584614021878737	6.02491e-14	1.08588e-11
MYADM	19q13.42	0.5581314495770412	6.5921e-14	1.18705e-11
PCDHB3	5q31.3	0.5580839971401995	6.67789e-14	1.20143e-11
NRIP2	12p13.33	0.5579865614698868	6.85753e-14	1.23265e-11
JHY	11q24.1	0.557924240602836	6.97492e-14	1.25264e-11
EID1	15q21.1	0.5577992825191551	7.2163e-14	1.29484e-12
ZCCHC18	Xq22.2	0.5577660658133662	7.28185e-14	1.30457e-11
SNORD116-4	15q11.2	0.5577652559973243	7.28345e-14	1.30457e-11
MARCH2	19p13.2	0.5574157527392533	8.00989e-14	1.43342e-11
ATOH8	2p11.2	0.55710857727381	8.70714e-14	1.55681e-11
FZD4	11q14.2	0.5564079770709822	1.05296e-12	1.881e-11
ARHGAP23	17q12	0.5562637216629865	1.09491e-12	1.95422e-11
RGS22	8q22.2	0.555862983174671	1.22033e-13	2.17616e-12
MPP2	17q21.31	0.5554769602601657	1.35453e-13	2.41333e-11
RTN1	14q23.1	0.5554399473594299	1.36814e-12	2.43543e-11
FBLN7	2q13-q14.1	0.555362758062169	1.39695e-12	2.48453e-12
INA	10q24.33	0.555354013955555	1.40025e-13	2.48822e-11
GPR68	14q32.11	0.5553026516421705	1.4198e-12	2.52074e-12
LOC283731	15q24.1	0.5552382866416455	1.44468e-12	2.56266e-11
PHKG1	7p11.2	0.5549556600440735	1.55913e-12	2.76325e-12
KIF7	15q26.1	0.5548702017677615	1.59546e-12	2.82517e-11
CD248	11q13.2	0.5544912149721919	1.76694e-13	3.12608e-11
CHST7	Xp11.3	0.5543972591472481	1.81219e-13	3.20333e-11
CELF2	10p14	0.5543893504077742	1.81605e-12	3.20735e-11
RASSF2	20p13	0.5543159573054607	1.85227e-12	3.26847e-13
VIP	6q25.2	0.5542784705685831	1.87104e-13	3.29872e-12
DPYSL4	10q26.3	0.5542468787564059	1.88701e-12	3.32397e-13
NGF	1p13.2	0.5541733396075799	1.9247e-12	3.38741e-12
HSD11B1	1q32.2	0.5539939134341006	2.01981e-13	3.55171e-12
SLC26A10	12q13.3	0.5535010717014284	2.3056e-13	4.05073e-12
FAM171B	2q32.1	0.5534675515070556	2.32643e-13	4.08377e-11
TPTEP1	22q11.1	0.553440934370116	2.3431e-12	4.10947e-12
COL15A1	9q22.33	0.5533982271769591	2.3701e-13	4.15321e-12
NSG2	5q35.2	0.5529445658922983	2.6765e-12	4.68608e-11
ARHGEF15	17p13.1	0.5526722048932956	2.87891e-13	5.03611e-12
CSGALNACT2	10q11.21	0.552547246809614	2.97677e-12	5.20278e-12
AVPR1A	12q14.2	0.5521628820712043	3.29882e-12	5.76068e-12
RANBP3L	5p13.2	0.5518669775423624	3.56997e-14	6.22881e-12
ARID5A	2q11.2	0.5518370420048962	3.5986e-12	6.27335e-12
HIPK4	19q13.2	0.5517659591198666	3.66749e-12	6.38793e-11
TECPR2	14q32.31	0.551468494745433	3.97017e-12	6.9092e-12
DIP2C	10p15.3	0.5514340126413291	4.00682e-12	6.96697e-12
TEK	9p21.2	0.5512723580064915	4.18312e-13	7.26727e-12
CHN1	2q31.1	0.5512353451057553	4.22455e-13	7.33294e-12
CD34	1q32.2	0.5510866608036542	4.3951e-13	7.62244e-12
GREB1	2p25.1	0.5510749558692333	4.40881e-13	7.63967e-12
DRP2	Xq22.1	0.5508343150104477	4.70026e-13	8.13772e-12
SH2D3C	9q34.11	0.5506978671711387	4.87388e-13	8.4311e-12
ALDH1A3	15q26.3	0.5506912238299805	4.88249e-13	8.43878e-12
NIPAL4	5q33.3	0.5505025808204725	5.13343e-13	8.86493e-12
MMRN1	4q22.1	0.5502239755018882	5.52751e-13	9.53732e-12
FRMD4A	10p13	0.5501455208063117	5.64378e-13	9.72962e-13
PCDHB12	5q31.3	0.5498000670661107	6.1851e-13	1.06538e-10
FGF5	4q21.21	0.5497036758950065	6.34508e-13	1.092e-10
RCBTB2	13q14.2	0.5496358816346417	6.46004e-13	1.11084e-10
FMO2	1q24.3	0.5496126734080253	6.49987e-13	1.11674e-11
GJA4	1p34.3	0.5493834346706485	6.9065e-13	1.1856e-10
LMO1	11p15.4	0.5493214257695495	7.02074e-13	1.20419e-10
FGF13	Xq26.3-q27.1	0.54929359139023	7.07263e-13	1.21206e-10
MOB3A	19p13.3	0.5491167519756032	7.41123e-13	1.26901e-10
LINC00908	18q23	0.5491052209221284	7.43386e-13	1.27181e-10
CAMK1D	10p13	0.549099036399182	7.44602e-15	1.27281e-10
SERPINE2	2q36.1	0.5490012843792905	7.64091e-13	1.30502e-11
ALDH1A2	15q21.3	0.5489536176493596	7.73776e-13	1.32045e-10
CITED2	6q24.1	0.5488307719562424	7.99298e-13	1.36285e-12
EPM2A	6q24.3	0.5487795233244542	8.1019e-13	1.38026e-10
SNX18	5q11.2	0.5486080618526694	8.47705e-13	1.44295e-11
ITGA11	15q23	0.5485561805217233	8.59391e-13	1.46162e-10
ZBTB20	3q13.31	0.5485432101889868	8.62337e-14	1.46539e-10
SLC16A7	12q14.1	0.5483252453290981	9.13367e-13	1.55081e-10
TSHZ2	20q13.2	0.5482208499680487	9.38852e-13	1.59274e-11
SSTR2	17q25.1	0.5480291421232119	9.87494e-14	1.67386e-10
ATXN1	6p22.3	0.5479288593066877	1.01392e-11	1.71721e-10
CCN2	6q23.2	0.5478057993204812	1.04731e-11	1.77227e-10
ZNF354C	5q35.3	0.5477123633015097	1.07338e-13	1.81487e-10
CASQ1	1q23.2	0.5476351799646159	1.0954e-11	1.85055e-10
MAPT	17q21.31	0.5475169721549097	1.12999e-12	1.9074e-10
NOX4	11q14.3	0.5474679379701742	1.14465e-12	1.93054e-11
CASC15	6p22.3	0.5473992901115443	1.16549e-11	1.96405e-10
TSPYL5	8q22.1	0.5472983745958633	1.19682e-11	2.01516e-10
PPM1M	3p21.2	0.5472882514093369	1.20001e-11	2.01884e-10
SLC18A3	10q11.23	0.5469614978405054	1.30752e-11	2.1979e-10
TMEM88	17p13.1	0.5467045864361952	1.39869e-12	2.34919e-11
GFRA2	8p21.3	0.5466186553077699	1.43056e-11	2.40073e-10
ZNF25	10p11.21	0.5464233516605193	1.50569e-11	2.52471e-11
CCDC85A	2p16.1	0.5463387713566648	1.53942e-11	2.57913e-10
PCDHGB5	5q31.3	0.5462442977988393	1.57798e-11	2.64155e-11
SCN9A	2q24.3	0.5461427927770128	1.62047e-12	2.71044e-11
PLA2G4C	19q13.33	0.546044048515371	1.66289e-11	2.77909e-10
PHF24	9p13.3	0.5457280632885797	1.80614e-13	3.01601e-10
MLLT11	1q21.3	0.545485691508544	1.92422e-11	3.21052e-10
PDE8B	5q13.3	0.5454606998918082	1.93682e-11	3.22888e-10
TWIST1	7p21.1	0.5454429843153882	1.9458e-11	3.24118e-10
WASF3	13q12.13	0.5453613661240213	1.98771e-12	3.30827e-11
DYNC1I1	7q21.3	0.5451668111329743	2.09124e-11	3.47771e-10
SHISA3	4p13	0.5450550667302854	2.15309e-11	3.57763e-11
PRKAA2	1p32.2	0.5449455241598842	2.21547e-11	3.67826e-11
SLC7A14	3q26.2	0.5449370178514374	2.22039e-11	3.68341e-11
SH3PXD2A	10q24.33	0.5448409710666672	2.27668e-11	3.77368e-10
NEFM	8p21.2	0.5447007404343417	2.3614e-12	3.91068e-10
SIGLEC6	19q13.41	0.5446978130536564	2.3632e-11	3.91068e-10
SAMD4A	14q22.2	0.544350312869733	2.58695e-11	4.27745e-11
CYP27C1	2q14.3	0.5442494782043189	2.6557e-11	4.38755e-10
CTHRC1	8q22.3	0.5440143496169005	2.82311e-11	4.66032e-11
C9ORF47	9q22.1	0.5438782773079931	2.9247e-12	4.82409e-10
DTX1	12q24.13	0.543862990219444	2.93634e-11	4.83934e-11
AOC4P	17q21.31	0.5438290282226783	2.96236e-11	4.87824e-11
CLDN5	22q11.21	0.543511037436809	3.21726e-12	5.29369e-13
TPM1	15q22.2	0.5434230922538639	3.2915e-11	5.41144e-12
RASIP1	19q13.33	0.5433873447514441	3.32216e-11	5.45741e-11
C16ORF89	16p13.3	0.5429835366740706	3.68868e-12	6.05458e-11
TCP11L1	11p13	0.5427429406591462	3.92573e-11	6.43846e-11
TPO	2p25.3	0.5427255996456927	3.94339e-12	6.46218e-12
EBF2	8p21.2	0.5426714379618842	3.99904e-12	6.54807e-11
SLC17A7	19q13.33	0.5426462235209499	4.02521e-11	6.58559e-12
PHF21B	22q13.31	0.5426079129144591	4.0653e-11	6.6458e-12
C16ORF86	16q22.1	0.5420725959013742	4.66847e-11	7.62566e-11
CRTC3	15q26.1	0.5418438751558021	4.95236e-11	8.08285e-11
SHISA4	1q32.1	0.5418347010180127	4.96409e-11	8.09547e-12
ARMC9	2q37.1	0.5418176181407505	4.98602e-12	8.12468e-11
RGMB	5q15	0.5416904456100173	5.15228e-13	8.38883e-11
DPYSL5	2p23.3	0.5416197338473216	5.24707e-12	8.53631e-11
RXRG	1q23.3	0.5415688662870758	5.31633e-12	8.64203e-11
TBX18	6q14.3	0.5414657448232129	5.45952e-12	8.86766e-11
PIP5K1C	19p13.3	0.541415854175498	5.53015e-12	8.97517e-11
CCN5	20q13.12	0.5413825044041702	5.57787e-12	9.04536e-11
IGSF11	3q13.32	0.5410951450047794	6.00622e-12	9.7322e-11
HTRA1	10q26.13	0.5410071305195097	6.1438e-13	9.94715e-11
TMEM255A	Xq24	0.5409848706592797	6.17909e-11	9.99628e-11
ANKRD6	6q15	0.5409362682138268	6.25683e-12	1.0114e-10
SYT3	19q13.33	0.5408468303179673	6.40241e-12	1.0341e-10
SMPD1	11p15.4	0.5407205178009903	6.61373e-13	1.06738e-09
TECTA	11q23.3	0.5406700566510352	6.70007e-12	1.08045e-10
TGFBI	5q31.1	0.540654084389414	6.72763e-14	1.08403e-10
TSPY26P	20q11.21	0.5406131598746288	6.79875e-12	1.09462e-09
PPP1R18	6p21.33	0.5405231156637332	6.95785e-12	1.11864e-09
FLI1	11q24.3	0.5405224829645754	6.95898e-12	1.11864e-09
SNAP91	6q14.2	0.540439167456462	7.1095e-12	1.14192e-09
ADAMTS3	4q13.3	0.5404315752019566	7.12337e-12	1.14324e-10
RAMP3	7p13	0.5403842381985792	7.21048e-12	1.15631e-09
LOXL3	2p13.1	0.5403067325517386	7.35538e-12	1.17861e-09
FLT3LG	19q13.33	0.5402811082358447	7.40392e-12	1.18545e-09
SPSB4	3q23	0.5402114228361544	7.53752e-12	1.20588e-09
CMA1	14q12	0.540068809326485	7.81839e-12	1.24983e-10
HIGD1B	17q21.31	0.5400494455180738	7.85731e-13	1.25506e-09
KIF3C	2p23.3	0.5399881685257473	7.98175e-13	1.27393e-10
SERTAD4-AS1	1q32.2	0.5398293610371202	8.31338e-12	1.32581e-10
CMAHP	6p22.3	0.539814808956489	8.34444e-12	1.32972e-09
TCTEX1D1	1p31.3	0.5395622464902806	8.90212e-12	1.41747e-10
LAMP5	20p12.2	0.539420047343302	9.23213e-12	1.46886e-09
LPAR1	9q31.3	0.5393238344099763	9.46224e-13	1.50429e-09
S1PR2	19p13.2	0.5392608808437676	9.61586e-12	1.52751e-11
GNAI1	7q21.11	0.5390758163400886	1.00818e-10	1.60027e-09
FAM49A	2p24.2	0.538932509980829	1.04579e-10	1.65867e-10
TCEAL3	Xq22.2	0.5388581678297786	1.06584e-10	1.68915e-09
SCN3B	11q24.1	0.5387502926233606	1.09562e-10	1.73497e-10
GALNT17	7q11.22	0.5387039596540538	1.10866e-10	1.75424e-10
MYCT1	6q25.2	0.5385598501768397	1.1502e-10	1.81855e-09
RBPMS	8p12	0.5384681087989466	1.17744e-11	1.86017e-09
GADD45B	19p13.3	0.5384570365636847	1.18077e-10	1.86397e-09
GRIN2A	16p13.2	0.5384316312124051	1.18844e-10	1.87463e-10
SKI	1p36.33-p36.32	0.5384254016057896	1.19033e-10	1.87614e-09
RCN3	19q13.33	0.5383206898951609	1.22255e-10	1.92542e-09
NMUR1	2q37.1	0.5381976299089543	1.26151e-10	1.98524e-11
MORN5	9q33.2	0.5380842187275995	1.2985e-10	2.04186e-09
ULK4P2	15q13.2	0.5380482230592761	1.31046e-10	2.05907e-09
MEF2A	15q26.3	0.5377373412715987	1.41841e-10	2.22695e-09
CCDC136	7q32.1	0.5374478814068699	1.52679e-10	2.39525e-09
FHL3	1p34.3	0.5371128672027738	1.66245e-10	2.60606e-09
MAGEE2	Xq13.3	0.5370383807125934	1.6942e-10	2.65376e-09
LMCD1	3p25.3	0.53697683688383	1.72087e-10	2.69346e-10
RAMP2	17q21.2	0.5369553251124618	1.7303e-10	2.70611e-09
PPFIA2	12q21.31	0.5368167970808316	1.7922e-11	2.80077e-09
GALNT13	2q23.3-q24.1	0.5368113696236527	1.79467e-11	2.80246e-09
CFH	1q31.3	0.5366316994932081	1.87835e-10	2.93086e-09
MAB21L2	4q31.3	0.5365378476990321	1.92357e-10	2.99911e-10
CYSLTR1	Xq21.1	0.5365010471171066	1.9416e-11	3.02489e-10
SEMA3D	7q21.11	0.536313034731165	2.03633e-10	3.17002e-10
TYRP1	9p23	0.536101921588117	2.14813e-10	3.34151e-09
PRRG3	Xq28	0.5360629014897682	2.16945e-11	3.37208e-10
ZNF570	19q13.12	0.5359838155555415	2.21331e-10	3.43759e-09
C20ORF194	20p13	0.5359458536060688	2.23466e-11	3.4681e-10
IGF2	11p15.5	0.5357370628839696	2.35583e-11	3.65334e-10
DNM1P46	15q26.3	0.5357325706456596	2.3585e-10	3.65468e-09
GIMAP1	7q36.1	0.5355988181179726	2.43959e-10	3.77745e-09
PHYHD1	9q34.11	0.535585847785236	2.4476e-11	3.78695e-10
NR2F2	15q26.2	0.5352356488013514	2.67391e-13	4.13393e-09
CCL19	9p13.3	0.5351428557877396	2.73726e-10	4.22863e-10
WTIP	19q13.11	0.5350180002910412	2.82484e-11	4.3606e-11
TMEM132C	12q24.32-q24.33	0.5349161470817926	2.89832e-10	4.47062e-10
CTSF	11q13.2	0.5347883304967325	2.99322e-10	4.61348e-10
PARD6G	18q23	0.5344327535700053	3.27363e-10	5.04185e-09
TTLL7	1p31.1	0.5343350015501129	3.35517e-11	5.16348e-10
FAM162B	6q22.1	0.5342271263436947	3.44747e-11	5.3015e-10
CD200	3q13.2	0.5341739796144329	3.49386e-10	5.36875e-10
CADM2	3p12.1	0.5341104603048655	3.55011e-10	5.44691e-10
PRKCB	16p12.2-p12.1	0.5341072298532775	3.553e-11	5.44721e-10
ST8SIA2	15q26.1	0.5340916244741432	3.56696e-10	5.46448e-10
TMEM108	3q22.1	0.5339642398435962	3.68302e-11	5.63801e-10
SNORD116-28	15q11.2	0.5339331352935209	3.71192e-10	5.67795e-10
CCL21	9p13.3	0.5338802912535915	3.76154e-10	5.7495e-10
C1ORF216	1p34.3	0.5338203007851796	3.81866e-10	5.83239e-10
PIP4K2A	10p12.2	0.5336713001334997	3.96425e-11	6.05019e-10
WNK3	Xp11.22	0.5336007963784949	4.03504e-10	6.15358e-09
TACR2	10q22.1	0.533518503286872	4.11924e-10	6.27726e-10
GJA5	1q21.2	0.5333903817074017	4.2538e-10	6.47743e-10
ZNF208	19p12	0.5333704516839288	4.27511e-12	6.50499e-09
GSPT2	Xp11.22	0.5331414145887772	4.52779e-10	6.88428e-10
CCN3	8q24.12	0.5329977918799387	4.6937e-11	7.13117e-09
CRTAP	3p22.3	0.5328453113828905	4.8764e-11	7.4032e-09
COL4A2	13q34	0.532719720600052	5.03214e-11	7.6339e-10
AVPR2	Xq28	0.5324781764077938	5.34559e-11	8.10334e-10
NRP1	10p11.22	0.5324407002714276	5.39592e-11	8.17351e-10
KCNQ5	6q13	0.5324376804439122	5.4e-12	8.17356e-09
KLF12	13q22.1	0.5324157086546919	5.42974e-11	8.21244e-10
KIF17	1p36.12	0.5323189056835362	5.56274e-11	8.4073e-10
NAP1L5	4q22.1|4q21-q22	0.5322290624031178	5.68904e-11	8.59177e-10
NRG2	5q31.2	0.5322232271425159	5.69734e-11	8.59789e-10
CHODL	21q21.1	0.5321975247420423	5.73405e-11	8.64683e-11
PTGDS	9q34.3	0.5321781301209083	5.7619e-11	8.68235e-10
AHNAK2	14q32.33	0.5321683232839617	5.77603e-11	8.69717e-10
ASPA	17p13.2	0.532042903803742	5.95983e-11	8.96724e-10
NTN3	16p13.3	0.5319329690461063	6.12567e-11	9.20991e-11
CARTPT	5q13.2	0.5319051108196898	6.16841e-11	9.26728e-11
TENM2	5q34	0.5316671174661944	6.54577e-11	9.82402e-10
PAM	5q21.1	0.5316653274534482	6.5487e-11	9.82402e-10
PHF21A	11p11.2	0.5314122477902979	6.97516e-11	1.0456e-09
ADGRB1	8q24.3	0.5313529818374249	7.07893e-11	1.06037e-08
ZFP92	Xq28	0.5307523684822926	8.2203e-11	1.23043e-08
EID2B	19q13.2	0.5307482300241058	8.22876e-11	1.23078e-08
LRP12	8q22.3	0.5306362422731615	8.46106e-11	1.26459e-08
KCND2	7q31.31	0.5304500801788523	8.86162e-11	1.32348e-08
TBXA2R	19p13.3	0.5303300158807486	9.12982e-11	1.36253e-09
ZNF671	19q13.43	0.5303135657026438	9.16719e-11	1.3671e-08
GFRA3	5q31.2	0.5301937535684659	9.44392e-11	1.40733e-08
PPP2R2B	5q32	0.5299931454949578	9.92583e-11	1.47806e-08
PCDHGA7	5q31.3	0.5299724854737774	9.97682e-11	1.48456e-08
KANK3	19p13.2	0.5298001303360262	1.04124e-09	1.54823e-10
FAM110D	1p36.11	0.5297200938925547	1.0621e-09	1.57808e-08
PRNP	20p13	0.5294986491872977	1.12198e-10	1.66584e-08
ITGA1	5q11.2	0.5291576243412014	1.22078e-09	1.81119e-08
NHLRC4	16p13.3	0.5286558939090049	1.38192e-09	2.04877e-08
CYTH3	7p22.1	0.5285787046117439	1.40851e-09	2.08665e-09
COMP	19p13.11	0.5285025512456896	1.43523e-09	2.12469e-08
GRIK3	1p34.3	0.5283435254925248	1.49266e-09	2.20809e-09
SH3BGRL	Xq21.1	0.5281396113961766	1.56963e-09	2.32026e-09
GPR17	2q14.3	0.5280824640505363	1.5919e-10	2.35145e-08
ZNF382	19q13.12	0.527980529314577	1.63239e-09	2.4095e-09
ERC1	12p13.33	0.5279219628858675	1.65611e-10	2.44273e-09
CYP1B1-AS1	2p22.2	0.5277896189094559	1.71097e-10	2.52049e-08
ZFYVE1	14q24.2	0.5277887797131339	1.71132e-09	2.52049e-08
HOXB4	17q21.32	0.5277846671686077	1.71306e-09	2.52121e-08
IRF2BPL	14q24.3	0.5275429760902983	1.81804e-09	2.67378e-08
PRDM5	4q27	0.5275029995874019	1.83601e-09	2.69824e-08
PCSK1	5q15	0.5272656582714536	1.94634e-09	2.8583e-09
DMPK	19q13.32	0.5270633901286278	2.04551e-09	3.00176e-09
AZIN2	1p35.1	0.52688085642158	2.13927e-09	3.13708e-09
SLC8A3	14q24.2	0.5264473440588953	2.37928e-09	3.48651e-09
PBX1	1q23.3	0.5260691034020233	2.61026e-09	3.82221e-09
RFPL1S	22q12.2	0.5259684497712631	2.67537e-10	3.91471e-09
XKR4	8q12.1	0.525875512799075	2.7369e-10	4.00185e-08
ARHGAP24	4q21.23-q21.3	0.5256534200552975	2.88966e-09	4.22217e-09
COL4A4	2q36.3	0.5252861381941507	3.16095e-09	4.61522e-09
CBFA2T3	16q24.3	0.5252798112025713	3.16584e-10	4.61902e-09
WWC2-AS2	4q35.1	0.5252053058760284	3.22395e-09	4.70041e-10
C1RL	12p13.31	0.5250156593041572	3.37666e-10	4.91951e-08
GFRA1	10q25.3	0.5249200050710858	3.45636e-10	5.03201e-09
CHST11	12q23.3	0.5249156928372127	3.46e-10	5.03368e-09
TSPYL2	Xp11.22	0.5247863058594266	3.57089e-09	5.19127e-08
CACNA2D3	3p21.1-p14.3	0.524378758756215	3.9436e-09	5.72898e-09
PCDHGB4	5q31.3	0.5242765161928594	4.04296e-11	5.86912e-09
ADAMTSL4	1q21.2	0.5242548385668098	4.06435e-09	5.89593e-08
HSD17B14	19q13.33	0.5241668933838646	4.15225e-10	6.01912e-08
CYB5R3	22q13.2	0.5241245025402868	4.19529e-11	6.07715e-09
MTUS2	13q12.3	0.5237831007070924	4.55832e-10	6.5983e-09
LOX	5q23.1	0.523779997848823	4.56175e-10	6.59855e-09
TEAD1	11p15.3	0.523723054924614	4.6253e-10	6.68568e-10
ELMO1	7p14.2-p14.1	0.523675286138194	4.67927e-10	6.75888e-09
FZD7	2q33.1	0.5235500117049345	4.8238e-10	6.96266e-09
CTDSP2	12q14.1	0.523471873358936	4.91616e-10	7.09092e-09
RGS7BP	5q12.3	0.5233826021831364	5.02383e-10	7.24104e-09
VASN	16p13.3	0.5230349945904218	5.46565e-10	7.87226e-09
AP3B2	15q25.2	0.5230091454748551	5.5e-10	7.91609e-09
CYGB	17q25.1	0.5229634995855821	5.56117e-10	7.99844e-09
MLNR	13q14.2	0.5229344762416458	5.60042e-09	8.04915e-09
CRMP1	4p16.2	0.522892004580742	5.65834e-10	8.12662e-09
TMEM273	10q11.23	0.52276888351462	5.8296e-10	8.36665e-09
TMEM91	19q13.2	0.5226968168905364	5.93221e-10	8.50788e-09
FOXF2	6p25.3	0.522635761421801	6.02053e-10	8.62843e-09
PDPN	1p36.21	0.5224772702827534	6.2559e-09	8.95941e-09
SMIM3	5q33.1	0.5224133676678075	6.35335e-10	9.09253e-09
FGD5	3p25.1	0.5222877768849691	6.54925e-10	9.36626e-09
KCNN3	1q21.3	0.5220906910972904	6.86874e-10	9.81623e-09
LOC100128164	3q26.2	0.5219732291492569	7.06642e-10	1.00916e-07
CBX7	22q13.1	0.5219594060220305	7.09005e-10	1.01182e-07
CNPY4	7q22.1	0.5218787368794009	7.2295e-10	1.03099e-07
STOM	9q33.2	0.5215775720802518	7.77446e-10	1.10793e-08
POM121L9P	22q11.23	0.5213687813581517	8.17584e-10	1.16431e-07
VCAM1	1p21.2	0.5212640696475236	8.38477e-10	1.19322e-07
ZNF727	7q11.21	0.5209647010823334	9.01157e-11	1.28152e-07
CHST10	2q11.2	0.5209448729223741	9.05468e-10	1.28675e-07
RYR3	15q13.3-q14	0.5209305202155715	9.08602e-10	1.29029e-07
RSPO2	8q23.1	0.5208172830807462	9.33699e-10	1.325e-07
FGL2	7q11.23	0.5207006510474335	9.60264e-10	1.36174e-08
PTCHD1	Xp22.11	0.5206892302286441	9.62905e-10	1.36453e-07
SUFU	10q24.32	0.5206819864222758	9.64584e-10	1.36595e-07
RBP7	1p36.22	0.5205911940931198	9.85872e-10	1.39512e-08
SSH1	12q24.11	0.520553232143648	9.9491e-10	1.40693e-07
CCDC36	3p21.31	0.5202865494486028	1.06074e-09	1.49898e-07
UBE2E2	3p24.3	0.5202726300671294	1.0643e-09	1.50295e-07
MAP7D1	1p34.3	0.5201160370255552	1.10507e-08	1.55944e-07
EVA1B	1p34.3	0.5200423275736613	1.12479e-08	1.58616e-07
RNF212	4p16.3	0.5198800813556297	1.16944e-08	1.64797e-08
SLC39A13	11p11.2	0.5197582456517745	1.20411e-08	1.69564e-07
HS3ST3A1	17p12	0.5197158548081967	1.2164e-09	1.71177e-07
SNORD116-20	15q11.2	0.5196070785374749	1.24853e-09	1.75576e-07
GRPR	Xp22.2	0.5193777201087555	1.31904e-08	1.85363e-07
ADGRB2	1p35.2	0.5193204178345237	1.33726e-08	1.87793e-07
PIP4P2	8q21.3	0.5191894491088428	1.37985e-08	1.93638e-08
ZNF532	18q21.32	0.5191280772905291	1.40026e-08	1.96366e-07
PECAM1	17q23.3	0.5187791437049591	1.52209e-08	2.13304e-07
ADHFE1	8q13.1	0.518731058568961	1.53968e-08	2.15619e-07
LRRK2	12q12	0.518659247214542	1.56632e-08	2.19199e-07
LEFTY2	1q42.12	0.5184258406207742	1.6561e-09	2.31602e-07
KCTD12	13q22.3	0.5181094316463462	1.78594e-09	2.49588e-10
VSTM2L	20q11.23	0.5180344567961379	1.81815e-08	2.53913e-08
TDRD10	1q21.3	0.5177321903830588	1.95392e-09	2.72686e-08
IQSEC3	12p13.33	0.5177083003802517	1.96507e-09	2.74052e-08
MEOX1	17q21.31	0.5175065102771331	2.06176e-09	2.87339e-07
CHRNB4	15q25.1	0.5174920981552666	2.06884e-09	2.88128e-08
HRC	19q13.33	0.5172073662655716	2.2138e-09	3.08103e-09
GGTA1P	9q33.2	0.5171813028842634	2.22756e-09	3.09805e-08
A2M-AS1	12p13.31	0.5168639633540649	2.40199e-08	3.33836e-07
USHBP1	19p13.11	0.5165295818491267	2.60038e-09	3.61159e-08
LINC00473	6q27	0.5163067381632248	2.74147e-09	3.80494e-07
INKA2	1p13.2	0.5160705586100862	2.89925e-09	4.02117e-08
ARMC4	10p12.1	0.5160530633269932	2.91129e-09	4.03509e-07
DKK 2	4q25	0.5160494040013017	2.91381e-10	4.03583e-09
ZNF154	19q13.43	0.5158950253945705	3.02228e-08	4.1832e-07
ELK3	12q23.1	0.5157643322176739	3.11721e-08	4.31165e-07
ADGRL2	1p31.1	0.5156944189607287	3.1692e-09	4.38056e-07
FTO	16q12.2	0.5156393741339932	3.21073e-08	4.43493e-08
PDGFRA	4q12	0.515609004574415	3.23387e-08	4.46385e-07
THPO	3q27.1	0.5156020311477757	3.23921e-10	4.46816e-08
COL19A1	6q13	0.5155748215626149	3.26012e-09	4.49394e-08
TP73-AS1	1p36.32	0.5155235901881015	3.29984e-09	4.5456e-08
CRYBB1	22q12.1	0.5154770823396009	3.33632e-09	4.59272e-07
NCKAP5L	12q13.12	0.5153325150424222	3.45227e-08	4.74911e-08
ZFP82	19q13.12	0.5152825318089502	3.49328e-09	4.80225e-08
ACVRL1	12q13.13	0.5151262551169545	3.62461e-08	4.97941e-08
PEBP4	8p21.3	0.515055053666003	3.68605e-08	5.06037e-09
FYN	6q21	0.5146147178478102	4.08948e-08	5.61041e-08
SGCG	13q12.12	0.5144796362124372	4.22175e-09	5.78794e-09
ISL2	15q24.3	0.5144103560198164	4.29121e-10	5.87919e-08
ZNF569	19q13.12	0.5143031135125556	4.40097e-09	6.02548e-08
NID1	1q42.3	0.514297102870556	4.4072e-08	6.02936e-08
CYP11A1	15q24.1	0.5142946339367989	4.40976e-09	6.02936e-08
CHL1	3p26.3	0.5141022315299297	4.61406e-08	6.30442e-08
PRRT1	6p21.32	0.5140117555503528	4.71332e-09	6.43571e-08
SEMA4C	2q11.2	0.5137279899780454	5.03852e-08	6.8751e-08
PCDHGA11	5q31.3	0.5134549802914216	5.37223e-09	7.32057e-09
IL17B	5q32	0.5134123973485514	5.42621e-08	7.38915e-09
NPTX2	7q22.1	0.5130921273243783	5.8497e-09	7.96047e-08
CHST14	15q15.1	0.5124167209733441	6.85246e-09	9.31879e-08
SHISA9	16p13.12	0.5123181643332054	7.0123e-09	9.52975e-08
PCDHB10	5q31.3	0.5121924291218771	7.22156e-10	9.80755e-08
CSPG4	15q24.2	0.5120858193137747	7.40381e-09	1.00483e-06
NEFL	8p21.2	0.5119838410801877	7.58238e-09	1.02838e-06
GRIK2	6q16.3	0.511931142684394	7.67632e-09	1.04042e-06
PRPH	12q13.12	0.5118329108275343	7.85449e-09	1.06385e-07
SLC8A2	19q13.32	0.5118048975620916	7.90604e-09	1.07012e-08
THBD	20p11.21	0.5117365693786263	8.03319e-09	1.0866e-06
GDF1	19p13.11	0.5117254240302798	8.05412e-10	1.08871e-06
LINC00882	3q13.12	0.511713377151752	8.0768e-09	1.09104e-06
FBXO10	9p13.2	0.5115790272883143	8.33408e-09	1.12505e-07
ENG	9q34.11	0.5115543520211578	8.38221e-09	1.13079e-06
ABCA1	9q31.1	0.5114284448887398	8.63206e-09	1.16372e-06
NSMCE3	15q13.1	0.5112152252725349	9.07203e-09	1.22222e-06
PCDHA3	5q31.3	0.5110516765356584	9.42442e-09	1.26885e-06
KCTD15	19q13.11	0.5109232346111746	9.71059e-09	1.3065e-06
PDE10A	6q27	0.5108915996532811	9.78238e-10	1.31529e-06
NXPE3	3q12.3	0.5108046035190729	9.98251e-09	1.3413e-06
GJA1	6q22.31	0.5107685396670737	1.00667e-07	1.35101e-07
PPP1R3F	Xp11.23	0.5107679069679155	1.00681e-07	1.35101e-07
SMIM10L2B	Xq26.3	0.5103331248325834	1.11394e-08	1.49377e-06
SGTB	5q12.3	0.5102940152986656	1.12411e-07	1.50641e-06
LGI1	10q23.33	0.5101914194766047	1.15123e-07	1.54173e-07
DPY19L2	12q14.2	0.5100602329598297	1.18684e-07	1.58837e-06
TMEM173	5q31.2	0.5099083851619391	1.22942e-07	1.64426e-06
FAM20A	17q24.2	0.5095281329680549	1.34276e-08	1.79467e-06
ARSI	5q32	0.5094376569884788	1.37121e-08	1.83149e-06
MUSK	9q31.3	0.5094283218360562	1.37418e-08	1.83424e-06
DIRAS1	19p13.3	0.5094060636940406	1.38129e-07	1.84251e-07
ITGB3	17q21.32	0.5090339949257523	1.50556e-08	2.00695e-08
SNCG	10q23.2	0.5090127995039642	1.51296e-08	2.01549e-06
ZNF610	19q13.41	0.5088989136555458	1.55336e-07	2.06794e-06
CHST1	11p11.2	0.5082915224639837	1.7874e-09	2.37795e-08
GIMAP8	7q36.1	0.5082516624170373	1.80393e-07	2.39835e-06
VENTX	10q26.3	0.5078922892953629	1.95984e-07	2.60393e-06
MYO5A	15q21.2	0.5078726756214683	1.96872e-07	2.61401e-07
CTNNA3	10q21.3	0.5076275355254111	2.08312e-07	2.7641e-06
B4GALNT1	12q13.3	0.5073940387085343	2.19818e-07	2.91486e-06
LEPR	1p31.3	0.5071656343125406	2.31678e-08	3.07011e-06
KCNS2	8q22.2	0.5070266198132762	2.39203e-08	3.16775e-07
TTYH2	17q25.1	0.5068888284309695	2.46899e-07	3.26753e-06
PRX	19q13.2	0.5064377139314024	2.73843e-08	3.61938e-06
TUBG2	17q21.2	0.5063969048357195	2.76419e-07	3.65104e-07
CAMK2A	5q32	0.5063571051436025	2.78954e-08	3.68212e-07
LRP1	12q13.3	0.5061773582279364	2.90691e-08	3.83455e-06
PDZD2	5p13.3	0.5061548974078318	2.92192e-10	3.85183e-06
RFLNB	17p13.3	0.5061061795726749	2.95473e-09	3.89254e-06
PTPRN	2q35	0.5060412257054113	2.99904e-08	3.94834e-06
BTBD19	1p34.1	0.5060081112032035	3.02188e-07	3.97582e-08
ANOS1	Xp22.31	0.5059764762453104	3.04386e-07	4.00214e-06
TSC22D3	Xq22.3	0.5058493037145764	3.13382e-07	4.1155e-06
ZNF676	19p12	0.5058488487240916	3.13414e-08	4.1155e-06
VCL	10q22.2	0.5058252611465774	3.15112e-07	4.1351e-06
NID2	14q22.1	0.5057091608511071	3.23599e-07	4.24372e-07
VPS35L	16p12.3	0.5056155213757406	3.30608e-07	4.33283e-07
NRROS	3q29	0.505580406572479	3.33275e-08	4.36495e-08
EPDR1	7p14.1	0.5053966074671149	3.47584e-08	4.54941e-07
BASP1	5p15.1	0.5052551992053301	3.59003e-07	4.69583e-07
BCL6B	17p13.1	0.5050761453436506	3.73994e-09	4.88875e-07
ABCB5	7p21.1	0.5050220007262934	3.78647e-07	4.94638e-06
RND2	17q21.31	0.5049980069976525	3.80727e-07	4.96714e-07
NLGN3	Xq13.1	0.5049764952262851	3.82602e-07	4.98838e-07
RNF217-AS1	6q22.31	0.5047959714895623	3.98697e-08	5.19488e-07
PHYHIP	8p21.3	0.5046848209145034	4.08937e-08	5.32487e-07
DEPP1	10q11.21	0.5044469260311415	4.31732e-07	5.61808e-09
LRRC10B	11q12.2	0.5043240641054016	4.43991e-07	5.77388e-07
GIT2	12q24.11	0.5043150082567243	4.44908e-07	5.78209e-07
THSD1	13q14.3	0.5041887847747277	4.57886e-08	5.94693e-07
ADCY9	16p13.3	0.5039502571922074	4.83436e-07	6.27474e-07
SEPTIN6	Xq24	0.5036946467324255	5.12378e-08	6.64612e-07
AGPAT4	6q26	0.5036823090988465	5.13817e-08	6.66052e-07
ARHGEF33	2p22.1	0.5035649591988258	5.27707e-07	6.8362e-07
TBCEL	11q23.3	0.5034001252744328	5.47846e-08	7.09253e-08
RHBDL3	17q11.2	0.5032845026207103	5.62422e-08	7.27658e-07
TBC1D19	4p15.2	0.5032764325890675	5.63453e-08	7.28526e-07
BEST1	11q12.3	0.5031676083339127	5.77547e-08	7.46271e-07
FCGR2B	1q23.3	0.5027126976393993	6.40318e-08	8.26852e-07
ARHGEF6	Xq26.3	0.5026048224329815	6.56162e-08	8.46772e-07
HLX	1q41	0.5023590188101458	6.93724e-08	8.94673e-07
PPM1F	22q11.22	0.5022748698221478	7.07063e-08	9.11296e-07
GAPT	5q11.2	0.5016409052659556	8.16022e-08	1.05106e-05
RAB12	18p11.22	0.5013406895155419	8.73237e-08	1.12332e-05
EPB41L3	18p11.31	0.5011844128235463	9.04567e-08	1.16288e-07
HOXA5	7p15.2	0.5011309497447054	9.15537e-08	1.17624e-05
PDE9A	21q22.3	0.5009606351161207	9.51366e-08	1.22149e-05
STON1-GTF2A1L	2p16.3	0.5006509161669053	1.0201e-06	1.30891e-05
HVCN1	12q24.11	0.5006282702637724	1.02531e-06	1.31393e-05
LINC00689	7q36.3	0.500359629312898	1.08919e-06	1.39491e-05
LYL1	19p13.13	0.5002132196162049	1.12564e-07	1.44068e-06

## Sheet: FINAL LIST
Gene Name	ENSEMBL ID	Full Name	HGNC
ABCC9	ENSG00000069431	ATP binding cassette subfamily C member 9	HGNC:60
ACTA2	ENSG00000107796	actin alpha 2, smooth muscle	HGNC:130
ADAM23	ENSG00000114948	ADAM metallopeptidase domain 23	HGNC:202
ADAM33	ENSG00000149451	ADAM metallopeptidase domain 33	HGNC:15478
ADCY2	ENSG00000078295	adenylate cyclase 2	HGNC:233
ADCY5	ENSG00000173175	adenylate cyclase 5	HGNC:236
ADGRA2	ENSG00000020181	adhesion G protein-coupled receptor A2	HGNC:17849
ADGRD1	ENSG00000111452	adhesion G protein-coupled receptor D1	HGNC:19893
AEBP1	ENSG00000106624	AE binding protein 1	HGNC:303
AGTR1	ENSG00000144891	angiotensin II receptor type 1	HGNC:336
AKT3	ENSG00000117020	AKT serine/threonine kinase 3	HGNC:393
AMOTL1	ENSG00000166025	angiomotin like 1	HGNC:17811
ANGPTL1	ENSG00000116194	angiopoietin like 1	HGNC:489
ANK2	ENSG00000145362	ankyrin 2	HGNC:493
AOC3	ENSG00000131471	amine oxidase copper containing 3	HGNC:550
APBB1	ENSG00000166313	amyloid beta precursor protein binding family B member 1	HGNC:581
AR	ENSG00000169083	androgen receptor	HGNC:644
ARHGAP20	ENSG00000137727	Rho GTPase activating protein 20	HGNC:18357
ARHGEF25	ENSG00000240771	Rho guanine nucleotide exchange factor 25	HGNC:30275
ARMCX1	ENSG00000126947	armadillo repeat containing X-linked 1	HGNC:18073
ARMCX2	ENSG00000184867	armadillo repeat containing X-linked 2	HGNC:16869
ARMH4	ENSG00000139971	armadillo like helical domain containing 4	HGNC:19846
ATP8B2	ENSG00000143515	ATPase phospholipid transporting 8B2	HGNC:13534
BARX1	ENSG00000131668	BARX homeobox 1	HGNC:955
BEND6	ENSG00000151917	BEN domain containing 6	HGNC:20871
BHMT2	ENSG00000132840	betaine--homocysteine S-methyltransferase 2	HGNC:1048
BNC2	ENSG00000173068	basonuclin 2	HGNC:30988
BOC	ENSG00000144857	BOC cell adhesion associated, oncogene regulated	HGNC:17173
BVES	ENSG00000112276	blood vessel epicardial substance	HGNC:1152
C14orf132	ENSG00000227051	chromosome 14 open reading frame 132	HGNC:20346
C1R	ENSG00000159403	complement C1r	HGNC:1246
C1S	ENSG00000182326	complement C1s	HGNC:1247
CADM3	ENSG00000162706	cell adhesion molecule 3	HGNC:17601
CALD1	ENSG00000122786	caldesmon 1	HGNC:1441
CAND2	ENSG00000144712	cullin associated and neddylation dissociated 2 (putative)	HGNC:30689
CAVIN1	ENSG00000177469	caveolae associated protein 1	HGNC:9688
CCDC8	ENSG00000169515	coiled-coil domain containing 8	HGNC:25367
CCDC80	ENSG00000091986	coiled-coil domain containing 80	HGNC:30649
CDC42EP3	ENSG00000163171	CDC42 effector protein 3	HGNC:16943
CDH11	ENSG00000140937	cadherin 11	HGNC:1750
CDO1	ENSG00000129596	cysteine dioxygenase type 1	HGNC:1795
CHRD	ENSG00000090539	chordin	HGNC:1949
CLIP3	ENSG00000105270	CAP-Gly domain containing linker protein 3	HGNC:24314
CLMP	ENSG00000166250	CXADR like membrane protein	HGNC:24039
CNN1	ENSG00000130176	calponin 1	HGNC:2155
CNRIP1	ENSG00000119865	cannabinoid receptor interacting protein 1	HGNC:24546
CNTNAP1	ENSG00000108797	contactin associated protein 1	HGNC:8011
COL6A2	ENSG00000142173	collagen type VI alpha 2 chain	HGNC:2212
COL8A1	ENSG00000144810	collagen type VIII alpha 1 chain	HGNC:2215
COL8A2	ENSG00000171812	collagen type VIII alpha 2 chain	HGNC:2216
COLEC12	ENSG00000158270	collectin subfamily member 12	HGNC:16016
COPZ2	ENSG00000005243	COPI coat complex subunit zeta 2	HGNC:19356
CPE	ENSG00000109472	carboxypeptidase E	HGNC:2303
CPEB1	ENSG00000214575	cytoplasmic polyadenylation element binding protein 1	HGNC:21744
CPXM2	ENSG00000121898	carboxypeptidase X, M14 family member 2	HGNC:26977
CRISPLD2	ENSG00000103196	cysteine rich secretory protein LCCL domain containing 2	HGNC:25248
CRYAB	ENSG00000109846	crystallin alpha B	HGNC:2389
CSDC2	ENSG00000172346	cold shock domain containing C2	HGNC:30359
CYP1B1	ENSG00000138061	cytochrome P450 family 1 subfamily B member 1	HGNC:2597
DACT1	ENSG00000165617	dishevelled binding antagonist of beta catenin 1	HGNC:17748
DACT3	ENSG00000197380	dishevelled binding antagonist of beta catenin 3	HGNC:30745
DCLK1	ENSG00000133083	doublecortin like kinase 1	HGNC:2700
DCLK2	ENSG00000170390	doublecortin like kinase 2	HGNC:19002
DCN	ENSG00000011465	decorin	HGNC:2705
DDR2	ENSG00000162733	discoidin domain receptor tyrosine kinase 2	HGNC:2731
DLG4	ENSG00000132535	discs large MAGUK scaffold protein 4	HGNC:2903
DNAJB5	ENSG00000137094	DnaJ heat shock protein family (Hsp40) member B5	HGNC:14887
DPYSL3	ENSG00000113657	dihydropyrimidinase like 3	HGNC:3015
DZIP1	ENSG00000134874	DAZ interacting zinc finger protein 1	HGNC:20908
EDNRA	ENSG00000151617	endothelin receptor type A	HGNC:3179
EFEMP1	ENSG00000115380	EGF containing fibulin extracellular matrix protein 1	HGNC:3218
EFEMP2	ENSG00000172638	EGF containing fibulin extracellular matrix protein 2	HGNC:3219
EFS	ENSG00000100842	embryonal Fyn-associated substrate	HGNC:16898
ELOVL4	ENSG00000118402	ELOVL fatty acid elongase 4	HGNC:14415
EMILIN1	ENSG00000138080	elastin microfibril interfacer 1	HGNC:19880
EML1	ENSG00000066629	EMAP like 1	HGNC:3330
ENOX1	ENSG00000120658	ecto-NOX disulfide-thiol exchanger 1	HGNC:25474
EVC	ENSG00000072840	EvC ciliary complex subunit 1	HGNC:3497
FAM180A	ENSG00000189320	family with sequence similarity 180 member A	HGNC:33773
FAM43B	ENSG00000183114	family with sequence similarity 43 member B	HGNC:31791
FAT3	ENSG00000165323	FAT atypical cadherin 3	HGNC:23112
FBLN1	ENSG00000077942	fibulin 1	HGNC:3600
FBLN2	ENSG00000163520	fibulin 2	HGNC:3601
FBLN5	ENSG00000140092	fibulin 5	HGNC:3602
FBXL7	ENSG00000183580	F-box and leucine rich repeat protein 7	HGNC:13604
FERMT2	ENSG00000073712	fermitin family member 2	HGNC:15767
FEZ1	ENSG00000149557	fasciculation and elongation protein zeta 1	HGNC:3659
FGF7	ENSG00000140285	fibroblast growth factor 7	HGNC:3685
FGFR1	ENSG00000077782	fibroblast growth factor receptor 1	HGNC:3688
FHL1	ENSG00000022267	four and a half LIM domains 1	HGNC:3702
FIBIN	ENSG00000176971	fin bud initiation factor homolog	HGNC:33747
FLNA	ENSG00000196924	filamin A	HGNC:3754
FLRT2	ENSG00000185070	fibronectin leucine rich transmembrane protein 2	HGNC:3761
FOXP2	ENSG00000128573	forkhead box P2	HGNC:13875
FRMD6	ENSG00000139926	FERM domain containing 6	HGNC:19839
FSTL1	ENSG00000163430	follistatin like 1	HGNC:3972
FXYD6	ENSG00000137726	FXYD domain containing ion transport regulator 6	HGNC:4030
GAS1	ENSG00000180447	growth arrest specific 1	HGNC:4165
GDF6	ENSG00000156466	growth differentiation factor 6	HGNC:4221
GFPT2	ENSG00000131459	glutamine-fructose-6-phosphate transaminase 2	HGNC:4242
GGT5	ENSG00000099998	gamma-glutamyltransferase 5	HGNC:4260
GHR	ENSG00000112964	growth hormone receptor	HGNC:4263
GLI1	ENSG00000111087	GLI family zinc finger 1	HGNC:4317
GLI3	ENSG00000106571	GLI family zinc finger 3	HGNC:4319
GLT8D2	ENSG00000120820	glycosyltransferase 8 domain containing 2	HGNC:24890
GNAO1	ENSG00000087258	G protein subunit alpha o1	HGNC:4389
GPR162	ENSG00000250510	G protein-coupled receptor 162	HGNC:16693
GPRASP1	ENSG00000198932	G protein-coupled receptor associated sorting protein 1	HGNC:24834
GREM1	ENSG00000166923	gremlin 1, DAN family BMP antagonist	HGNC:2001
GRIK5	ENSG00000105737	glutamate ionotropic receptor kainate type subunit 5	HGNC:4583
GUCY1A1	ENSG00000164116	guanylate cyclase 1 soluble subunit alpha 1	HGNC:4685
GUCY1B1	ENSG00000061918	guanylate cyclase 1 soluble subunit beta 1	HGNC:4687
GXYLT2	ENSG00000172986	glucoside xylosyltransferase 2	HGNC:33383
HAND2	ENSG00000164107	heart and neural crest derivatives expressed 2	HGNC:4808
HAND2-AS1	ENSG00000237125	HAND2 antisense RNA 1
HHIPL1	ENSG00000182218	HHIP like 1	HGNC:19710
HIC1	ENSG00000177374	HIC ZBTB transcriptional repressor 1	HGNC:4909
HSPB2	ENSG00000170276	heat shock protein family B (small) member 2	HGNC:5247
HSPB6	ENSG00000004776	heat shock protein family B (small) member 6	HGNC:26511
HSPB7	ENSG00000173641	heat shock protein family B (small) member 7	HGNC:5249
HSPB8	ENSG00000152137	heat shock protein family B (small) member 8	HGNC:30171
HTR2A	ENSG00000102468	5-hydroxytryptamine receptor 2A	HGNC:5293
IGFBP4	ENSG00000141753	insulin like growth factor binding protein 4	HGNC:5473
IGFBP5	ENSG00000115461	insulin like growth factor binding protein 5	HGNC:5474
INMT	ENSG00000241644	indolethylamine N-methyltransferase	HGNC:6069
INSYN1	ENSG00000205363	inhibitory synaptic factor 1	HGNC:33753
IRAG1	ENSG00000072952	inositol 1,4,5-triphosphate receptor associated 1	HGNC:7237
ISLR	ENSG00000129009	immunoglobulin superfamily containing leucine rich repeat	HGNC:6133
ISM1	ENSG00000101230	isthmin 1	HGNC:16213
JAM2	ENSG00000154721	junctional adhesion molecule 2	HGNC:14686
JAM3	ENSG00000166086	junctional adhesion molecule 3	HGNC:15532
JPH2	ENSG00000149596	junctophilin 2	HGNC:14202
KANK2	ENSG00000197256	KN motif and ankyrin repeat domains 2	HGNC:29300
KCNE4	ENSG00000152049	potassium voltage-gated channel subfamily E regulatory subunit 4	HGNC:6244
KCNJ8	ENSG00000121361	potassium inwardly rectifying channel subfamily J member 8	HGNC:6269
KCNMA1	ENSG00000156113	potassium calcium-activated channel subfamily M alpha 1	HGNC:6284
KIAA1614	ENSG00000135835	KIAA1614	HGNC:29327
KLHL38	ENSG00000175946	kelch like family member 38	HGNC:34435
LAMA2	ENSG00000196569	laminin subunit alpha 2	HGNC:6482
LAYN	ENSG00000204381	layilin	HGNC:29471
LGI2	ENSG00000153012	leucine rich repeat LGI family member 2	HGNC:18710
LHFPL6	ENSG00000183722	LHFPL tetraspan subfamily member 6	HGNC:6586
LIMS2	ENSG00000072163	LIM zinc finger domain containing 2	HGNC:16084
LMOD1	ENSG00000163431	leiomodin 1	HGNC:6647
LRCH2	ENSG00000130224	leucine rich repeats and calponin homology domain containing 2	HGNC:29292
LRRN4CL	ENSG00000177363	LRRN4 C-terminal like	HGNC:33724
LTBP1	ENSG00000049323	latent transforming growth factor beta binding protein 1	HGNC:6714
MAP1A	ENSG00000166963	microtubule associated protein 1A	HGNC:6835
MAP3K12	ENSG00000139625	mitogen-activated protein kinase kinase kinase 12	HGNC:6851
MAP6	ENSG00000171533	microtubule associated protein 6	HGNC:6868
MAPK10	ENSG00000109339	mitogen-activated protein kinase 10	HGNC:6872
MARVELD1	ENSG00000155254	MARVEL domain containing 1	HGNC:28674
MCC	ENSG00000171444	MCC regulator of WNT signaling pathway	HGNC:6935
MEIS3	ENSG00000105419	Meis homeobox 3	HGNC:29537
MEOX2	ENSG00000106511	mesenchyme homeobox 2	HGNC:7014
METTL24	ENSG00000053328	methyltransferase like 24	HGNC:21566
MFAP4	ENSG00000166482	microfibril associated protein 4	HGNC:7035
MFAP5	ENSG00000197614	microfibril associated protein 5	HGNC:29673
MGP	ENSG00000111341	matrix Gla protein	HGNC:7060
MIR100HG	ENSG00000255248	mir-100-let-7a-2-mir-125b-1 cluster host gene
MN1	ENSG00000169184	MN1 proto-oncogene, transcriptional regulator	HGNC:7180
MOXD1	ENSG00000079931	monooxygenase DBH like 1	HGNC:21063
MPDZ	ENSG00000107186	multiple PDZ domain crumbs cell polarity complex component	HGNC:7208
MRAS	ENSG00000158186	muscle RAS oncogene homolog	HGNC:7227
MRGPRF	ENSG00000172935	MAS related GPR family member F	HGNC:24828
MSRB3	ENSG00000174099	methionine sulfoxide reductase B3	HGNC:27375
MXRA7	ENSG00000182534	matrix remodeling associated 7	HGNC:7541
MXRA8	ENSG00000162576	matrix remodeling associated 8	HGNC:7542
MYL9	ENSG00000101335	myosin light chain 9	HGNC:15754
MYLK	ENSG00000065534	myosin light chain kinase	HGNC:7590
NACAD	ENSG00000136274	NAC alpha domain containing	HGNC:22196
NAP1L3	ENSG00000186310	nucleosome assembly protein 1 like 3	HGNC:7639
NDN	ENSG00000182636	necdin, MAGE family member	HGNC:7675
NECAB1	ENSG00000123119	N-terminal EF-hand calcium binding protein 1	HGNC:20983
NFATC4	ENSG00000100968	nuclear factor of activated T cells 4	HGNC:7778
NHSL2	ENSG00000204131	NHS like 2	HGNC:33737
NR2F1-AS1	ENSG00000237187	NR2F1 antisense RNA 1
NRK	ENSG00000123572	Nik related kinase	HGNC:25391
NRP2	ENSG00000118257	neuropilin 2	HGNC:8005
NUDT10	ENSG00000122824	nudix hydrolase 10	HGNC:17621
NXPH3	ENSG00000182575	neurexophilin 3	HGNC:8077
OLFML1	ENSG00000183801	olfactomedin like 1	HGNC:24473
OLFML3	ENSG00000116774	olfactomedin like 3	HGNC:24956
OMD	ENSG00000127083	osteomodulin	HGNC:8134
PABPC5	ENSG00000174740	poly(A) binding protein cytoplasmic 5	HGNC:13629
PALLD	ENSG00000129116	palladin, cytoskeletal associated protein	HGNC:17068
PALM	ENSG00000099864	paralemmin	HGNC:8594
PCDH9	ENSG00000184226	protocadherin 9	HGNC:8661
PCDHGA12	ENSG00000253159	protocadherin gamma subfamily A, 12	HGNC:8699
PCDHGA2	ENSG00000081853	protocadherin gamma subfamily A, 2	HGNC:8700
PCDHGA3	ENSG00000254245	protocadherin gamma subfamily A, 3	HGNC:8701
PCDHGB7	ENSG00000254122	protocadherin gamma subfamily B, 7	HGNC:8714
PDE1A	ENSG00000115252	phosphodiesterase 1A	HGNC:8774
PDE3A	ENSG00000172572	phosphodiesterase 3A	HGNC:8778
PDLIM3	ENSG00000154553	PDZ and LIM domain 3	HGNC:20767
PDZD4	ENSG00000067840	PDZ domain containing 4	HGNC:21167
PDZRN3	ENSG00000121440	PDZ domain containing ring finger 3	HGNC:17704
PDZRN4	ENSG00000165966	PDZ domain containing ring finger 4	HGNC:30552
PEG3	ENSG00000198300	paternally expressed 3	HGNC:8826
PGM5	ENSG00000154330	phosphoglucomutase 5	HGNC:8908
PGR	ENSG00000082175	progesterone receptor	HGNC:8910
PHLDB2	ENSG00000144824	pleckstrin homology like domain family B member 2	HGNC:29573
PKD2	ENSG00000118762	polycystin 2, transient receptor potential cation channel	HGNC:9009
PKNOX2	ENSG00000165495	PBX/knotted 1 homeobox 2	HGNC:16714
PLN	ENSG00000198523	phospholamban	HGNC:9080
PLPP7	ENSG00000160539	phospholipid phosphatase 7 (inactive)	HGNC:28174
PLXNA4	ENSG00000221866	plexin A4	HGNC:9102
PNMA8A	ENSG00000182013	PNMA family member 8A	HGNC:25578
PNMA8B	ENSG00000204851	PNMA family member 8B	HGNC:29206
PODN	ENSG00000174348	podocan	HGNC:23174
PRELP	ENSG00000188783	proline and arginine rich end leucine rich repeat protein	HGNC:9357
PRICKLE1	ENSG00000139174	prickle planar cell polarity protein 1	HGNC:17019
PRICKLE2	ENSG00000163637	prickle planar cell polarity protein 2	HGNC:20340
PRKD1	ENSG00000184304	protein kinase D1	HGNC:9407
PRKG1	ENSG00000185532	protein kinase cGMP-dependent 1	HGNC:9414
PSD	ENSG00000059915	pleckstrin and Sec7 domain containing	HGNC:9507
PTGER3	ENSG00000050628	prostaglandin E receptor 3	HGNC:9595
PTGIS	ENSG00000124212	prostaglandin I2 synthase	HGNC:9603
RAB31	ENSG00000168461	RAB31, member RAS oncogene family	HGNC:9771
RASSF8	ENSG00000123094	Ras association domain family member 8	HGNC:13232
RBPMS2	ENSG00000166831	RNA binding protein, mRNA processing factor 2	HGNC:19098
RECK	ENSG00000122707	reversion inducing cysteine rich protein with kazal motifs	HGNC:11345
REEP2	ENSG00000132563	receptor accessory protein 2	HGNC:17975
RERG	ENSG00000134533	RAS like estrogen regulated growth inhibitor	HGNC:15980
RGMA	ENSG00000182175	repulsive guidance molecule BMP co-receptor a	HGNC:30308
RNF150	ENSG00000170153	ring finger protein 150	HGNC:23138
RNF217	ENSG00000146373	ring finger protein 217	HGNC:21487
RSPO1	ENSG00000169218	R-spondin 1	HGNC:21679
RSPO3	ENSG00000146374	R-spondin 3	HGNC:20866
RTL5	ENSG00000242732	retrotransposon Gag like 5	HGNC:29430
RTL8B	ENSG00000212747	retrotransposon Gag like 8B	HGNC:33156
RUNX1T1	ENSG00000079102	RUNX1 partner transcriptional co-repressor 1	HGNC:1535
SALL2	ENSG00000165821	spalt like transcription factor 2	HGNC:10526
SCARF2	ENSG00000244486	scavenger receptor class F member 2	HGNC:19869
SCN2B	ENSG00000149575	sodium voltage-gated channel beta subunit 2	HGNC:10589
SCRG1	ENSG00000164106	stimulator of chondrogenesis 1	HGNC:17036
SERPINF1	ENSG00000132386	serpin family F member 1	HGNC:8824
SERPING1	ENSG00000149131	serpin family G member 1	HGNC:1228
SFRP4	ENSG00000106483	secreted frizzled related protein 4	HGNC:10778
SGCD	ENSG00000170624	sarcoglycan delta	HGNC:10807
SH3RF3	ENSG00000172985	SH3 domain containing ring finger 3	HGNC:24699
SLC22A17	ENSG00000092096	solute carrier family 22 member 17	HGNC:23095
SLIT2	ENSG00000145147	slit guidance ligand 2	HGNC:11086
SRPX	ENSG00000101955	sushi repeat containing protein X-linked	HGNC:11309
SSC5D	ENSG00000179954	scavenger receptor cysteine rich family member with 5 domains	HGNC:26641
ST6GALNAC5	ENSG00000117069	ST6 N-acetylgalactosaminide alpha-2,6-sialyltransferase 5	HGNC:19342
STON1	ENSG00000243244	stonin 1	HGNC:17003
SYDE1	ENSG00000105137	synapse defective Rho GTPase homolog 1	HGNC:25824
SYT11	ENSG00000132718	synaptotagmin 11	HGNC:19239
TAGLN	ENSG00000149591	transgelin	HGNC:11553
TCEAL2	ENSG00000184905	transcription elongation factor A like 2	HGNC:29818
TCEAL7	ENSG00000182916	transcription elongation factor A like 7	HGNC:28336
TGFB1I1	ENSG00000140682	transforming growth factor beta 1 induced transcript 1	HGNC:11767
TGFB3	ENSG00000119699	transforming growth factor beta 3	HGNC:11769
THBS4	ENSG00000113296	thrombospondin 4	HGNC:11788
TIMP2	ENSG00000035862	TIMP metallopeptidase inhibitor 2	HGNC:11821
TIMP3	ENSG00000100234	TIMP metallopeptidase inhibitor 3	HGNC:11822
TMEM119	ENSG00000183160	transmembrane protein 119	HGNC:27884
TMEM35A	ENSG00000126950	transmembrane protein 35A	HGNC:25864
TMEM47	ENSG00000147027	transmembrane protein 47	HGNC:18515
TNFAIP8L3	ENSG00000183578	TNF alpha induced protein 8 like 3	HGNC:20620
TNS1	ENSG00000079308	tensin 1	HGNC:11973
TRO	ENSG00000067445	trophinin	HGNC:12326
TSHZ3	ENSG00000121297	teashirt zinc finger homeobox 3	HGNC:30700
TUB	ENSG00000166402	TUB bipartite transcription factor	HGNC:12406
TUBA1A	ENSG00000167552	tubulin alpha 1a	HGNC:20766
TUBB6	ENSG00000176014	tubulin beta 6 class V	HGNC:20776
TWIST2	ENSG00000233608	twist family bHLH transcription factor 2	HGNC:20670
VEGFC	ENSG00000150630	vascular endothelial growth factor C	HGNC:12682
VSTM4	ENSG00000165633	V-set and transmembrane domain containing 4	HGNC:26470
ZBTB47	ENSG00000114853	zinc finger and BTB domain containing 47	HGNC:26955
ZCCHC24	ENSG00000165424	zinc finger CCHC-type containing 24	HGNC:26911
ZDHHC15	ENSG00000102383	zinc finger DHHC-type palmitoyltransferase 15	HGNC:20342
ZFHX4	ENSG00000091656	zinc finger homeobox 4	HGNC:30939
ZFPM2	ENSG00000169946	zinc finger protein, FOG family member 2	HGNC:16700
ZNF135	ENSG00000176293	zinc finger protein 135	HGNC:12919
ZNF423	ENSG00000102935	zinc finger protein 423	HGNC:16762
ZNF521	ENSG00000198795	zinc finger protein 521	HGNC:24605
