# Supplementary material for: A Non-canonical Wnt Signature Correlates With Lower Survival in Gastric Cancer
Source: Front Cell Dev Biol. 2021 Apr 1;9:633675. doi: 10.3389/fcell.2021.633675 (PMC8047116; doi:10.3389/fcell.2021.633675)
Supplement: Supplementary file 7 [file Table_6.XLSX]

## Sheet: Index
Supplementary Table 6. Proteins correlating with FZD7 and ROR2 levels.
Sheet Name	Content
FZD7 HIGH	Proteins positively correlated with FZD7 (including protein names)*
ROR2 HIGH	Proteins positively correlated with ROR2
FZD7 LOW	Proteins negatively correlated with FZD7 (including protein names)
ROR2 LOW	Proteins negatively correlated with ROR2
* Selected alternative names or symbols are provided

## Sheet: FZD7 HIGH
Correlated Protein	Cytoband	Spearman's Correlation	p-Value	q-Value	Protein Name; (alternative names or symbols) (data from HGNC)
AR *	Xq12	0.30775280347041944	8.38229e+06	1.3711e+09	androgen Receptor; (dihydrotestosterone receptor; spinal and bulbar muscular atrophy)
HSPA1A *	6p21.33	0.3161414209157689	3.10319e+07	5.92192e+08	heat shock protein family A (Hsp70) member 1A; (Heat Shock 70kDa Protein 1A)
RICTOR *	5p13.1	0.3256246579964211	971743	2.22529e+08	RPTOR independent companion of MTOR complex 2; (RPTOR independent companion of MTOR, complex 2; rapamycin-insensitive companion of mTOR)
MYH11 *	16p13.11	0.32615198699170533	909901	2.22529e+08	myosin heavy chain 11; (myosin, heavy polypeptide 11, smooth muscle)
KIT *	4q12	0.3342884981620088	3.24615e+06	1.23895e+08	KIT proto-oncogene, receptor tyrosine kinase; (CD117; SCFR; C-Kit)
ACVRL1 *	12q13.13	0.3519499598038432	311604	2.37858e+07	activin A receptor like type 1; (activin A receptor type II-like 1; activin A receptor type IL )
* contained in the list of proteins correlated with ROR2

## Sheet: ROR2 HIGH
Correlated Protein	Cytoband	Spearman's Correlation	p-Value	q-Value
CHEK1_PS345	5p12	0.307091389309737	9.05353e+06	4.60724e+08
RPTOR	17q25.3	0.31174933639698305	524132	2.72787e+08
EIF4EBP1_PS65	8p12	0.31950408961605054	2.06543e+07	1.09996e+08
DVL3	3q27.1	0.32182432475182343	1.55503e+07	8.4786e+06
CDH2	18q12.1	0.32221406743307623	1.48227e+07	8.27903e+06
AR	Xq12	0.32633169936126744	889712	5.0936e+07
FOXO3_PS318_S321	5q21-q22	0.3264939608865381	871858	5.0936e+07
AKT3	1q43-q44	0.3286389127690099	666155	4.01446e+06
AKT1	14q32.33	0.3286389127690099	666155	4.01446e+06
AKT2	19q13.2	0.3286389127690099	666155	4.01446e+06
MTOR_PS2448	8p11.1	0.3364314768172295	2.4619e+06	1.65816e+07
PRKCD_PS664	12p13.1-p12	0.3452266012033939	77374.7	536933
MS4A1	11q12.2	0.3607010275588757	9231.77	70469.2
PRKCA	17q24.2	0.3612019385902197	8601.06	67918.7
AKT1_PT308	8p11.1	0.36248631788071095	7169.76	58638.4
AKT3_PT308	8p11.1	0.36248631788071095	7169.76	58638.4
AKT2_PT308	8p11.1	0.36248631788071095	7169.76	58638.4
PXN	12q24.23	0.36489120737980274	5087.95	46605.7
CDKN1A	6p21.2	0.37260225783457707	16613.3	18116.4
WWTR1	3q25.1	0.38144279835382233	4436.69	53473.8
COL6A1	21q22.3	0.4036454558144795	134.457	192.441
HSPA1A	6p21.33	0.4334286600064536	0.0804876	1.31655
CAV1	7q31.2	0.45610321032369083	0.0114877	0.0328837
ACVRL1	12q13.13	0.458240455037451	0.00756969	0.247637
PEA15	1q23.2	0.46204342847019697	0.00357743	0.136539
CCND1	11q13.3	0.4799421712969701	9.2434e-06	0.00423348
RICTOR	5p13.1	0.4813123193890927	6.9248e-06	0.00396445
KIT	4q12	0.5088944847614401	1.55495e-07	1.78041e-05
MYH11	16p13.11	0.5346108583829473	3.13008e-10	7.16788e-09

## Sheet: FZD7 LOW
Correlated Protein	Cytoband	Spearman's Correlation	p-Value	q-Value	Protein Name; (alternative names or symbols) (data from HGNC)
CLDN7 *	17p13.1	-0.31434663644051747	3.84837e+06	6.77905e+06	claudin 7; (CEPTRL2; CPETRL2)
CCNB1 *	5q13.2	-0.3233367920887296	1.29067e+07	2.68694e+07	cyclin B1; (CCNB; G2/mitotic-specific cyclin B1)
ASNS	7q21.3	-0.3294145001993002	60407.7	1.72917e+08	asparagine synthetase (glutamine-hydrolyzing); (asparagine synthetase)
BIRC2 *	11q22.2	-0.33028614777517673	541009	1.72917e+08	baculoviral IAP repeat containing 2; (cIAP1; hiap-2; MIHB; RNF48; c-IAP1)
CTNNA1 *	5q31.2	-0.3383264377023	1.92441e+06	8.8138e+06	catenin alpha 1; (alpha-E-catenin; catenin (cadherin-associated protein), alpha 1 (102kD); CAP102)
EIF4E *	4q23	-0.3454336793222601	75261.5	4.30872e+06	eukaryotic translation initiation factor 4E; (EIF4EL1; EIF4F)
PCNA *	20p12.3	-0.3762994058954905	961.109	1.10047e+06	proliferating cell nuclear antigen; (ATLD2)
EIF4EBP1 *	8p11.23	-0.42692897532228125	2.56905	58.8313	eukaryotic translation initiation factor 4E binding protein 1; (PHAS-I; 4E-BP1)
* contained in the list of proteins correlated with ROR2

## Sheet: ROR2 LOW
Correlated Protein	Cytoband	Spearman's Correlation	p-Value	q-Value
SRC	20q11.23	-0.32943791006814166	602293	3.94072e+06
CLDN7	17p13.1	-0.34559644119349636	73640.1	526987
ADAR	1q21.3	-0.35741207063453445	14646.9	1.08198e+06
FOXM1	12p13.33	-0.3652110368041099	4860.03	463727
SMAD1	4q31.21	-0.3682749407279472	31248.9	311130
CCNB1	5q13.2	-0.3697187019544079	25336.5	263730
CDK1_PY15	5q21-q22	-0.3796092433874442	585.349	67022.5
ACACA	17q12	-0.3823058074115824	389.178	4951.22
PCNA	20p12.3	-0.4018961993761583	178.81	2408.68
EIF4E	4q23	-0.4271202086578729	0.248369	3.79177
BIRC2	11q22.2	-0.43841699886021435	0.324694	0.571961
MSH2	2p21-p16.3	-0.4400198034836414	0.241775	0.461388
FASN	17q25.3	-0.44539837902475743	0.000888567	0.184984
EIF4EBP1	8p11.23	-0.44830803973256295	0.0513202	1.17523
CASP3	4q35.1	-0.4534871931388882	0.0190655	0.0485111
CTNNA1	5q31.2	-0.4969828945010424	2.3178e-06	1.76926e-05
